# Supplementary material for: Drosophila host defense mechanisms against filamentous fungal pathogens with diverse lifestyles
Source: PLoS Pathog. 2026 Mar 23;22(3):e1013995. doi: 10.1371/journal.ppat.1013995 (PMC13035236; doi:10.1371/journal.ppat.1013995)
Supplement: S3 Table — (XLSX) [file ppat.1013995.s013.xlsx]

## Sheet: Figure 1
Statistic models and outputs of Figure 1-A
Data summary	w1118	RelE20	spzrm7	∆ITPM	PPO1△, PPO2△	NimC11; Eater1
Number of rows	335	335	335	335	335	335
# of blank rows	278	263	275	303	279	277
# rows with impossible data	0	0	0	0	0	0
# censored subjects	38	35	0	0	0	29
# deaths/events	19	37	60	32	56	29
Median survival	Undefined	14	3	3	5.5	14
Log-rank (Mantel-Cox)
P value (vs w1118)		0.1359	<0.0001	<0.0001	<0.0001	0.1689
Statistic models and outputs of Figure 1-B
Data summary	w1118	RelE20	spzrm7	∆ITPM	PPO1△, PPO2△	NimC11; Eater1
Number of rows	308	308	308	308	308	308
# of blank rows	246	251	251	276	259	257
# rows with impossible data	0	0	0	0	0	0
# censored subjects	22	8	0	0	0	12
# deaths/events	40	49	57	32	49	39
Median survival	6.5	6	4	3	5	8
Log-rank (Mantel-Cox)
P value (vs w1118)		0.0505	<0.0001	<0.0001	<0.0001	0.766
Statistic models and outputs of Figure 1-C
Data summary	w1118	RelE20	spzrm7	∆ITPM	PPO1△, PPO2△	NimC11; Eater1
Number of rows	505	505	505	505	505	505
# of blank rows	406	448	365	435	485	395
# rows with impossible data	0	0	0	0	0	0
# censored subjects	73	37	7	32	12	0
# deaths/events	26	20	133	38	8	110
Median survival	Undefined	Undefined	4	4	13	Undefined
Log-rank (Mantel-Cox)
P value (vs w1118)		0.2598	<0.0001	<0.0001	<0.0001	0.1627
Statistic models and outputs of Figure 1-D
Data summary	w1118	RelE20	spzrm7	∆ITPM	PPO1△, PPO2△	NimC11; Eater1
Number of rows	307	307	307	307	307	307
# of blank rows	205	287	243	248	287	265
# rows with impossible data	0	0	0	0	0	0
# censored subjects	92	15	10	37	16	0
# deaths/events	10	5	54	22	4	42
Median survival	Undefined	Undefined	13	7	Undefined	Undefined
Log-rank (Mantel-Cox)
P value (vs w1118)		0.0358	<0.0001	<0.0001	<0.0001	0.161
Statistic models and outputs of Figure 1-E
Data summary	w1118	RelE20	spzrm7	∆ITPM	PPO1△, PPO2△	NimC11; Eater1
Number of rows	611	611	611	611	611	611
# of blank rows	506	523	470	476	549	531
# rows with impossible data	0	0	0	0	0	0
# censored subjects	11	0	0	0	0	2
# deaths/events	94	88	141	135	62	78
Median survival	8	9	4	4	6	7
Log-rank (Mantel-Cox)
P value (vs w1118)		0.5463	<0.0001	<0.0001	<0.0001	0.6293
Statistic models and outputs of Figure 1-F
Data summary	w1118	RelE20	spzrm7	∆ITPM	PPO1△, PPO2△	NimC11; Eater1
Number of rows	409	409	409	409	409	409
# of blank rows	352	349	352	349	349	350
# rows with impossible data	0	0	0	0	0	0
# censored subjects	56	51	54	12	51	53
# deaths/events	1	9	3	48	9	6
Median survival	Undefined	Undefined	Undefined	9	Undefined	Undefined
Log-rank (Mantel-Cox)
P value (vs w1118)		0.0107	0.3119	<0.0001	0.0107	0.0569

## Sheet: Figure 2
Statistic models and outputs of Figure 2-A
Data summary	w1118	RelE20	spzrm7	∆ITPM	PPO1△, PPO2△	NimC11; Eater1
Number of rows	347	347	347	347	347	347
# of blank rows	262	309	296	288	290	290
# rows with impossible data	0	0	0	0	0	0
# censored subjects	11	4	0	0	0	3
# deaths/events	74	34	51	59	57	54
Median survival	6	5	3	3	5	6
Log-rank (Mantel-Cox)
P value (vs w1118)		0.9375	<0.0001	<0.0001	0.0372	0.9572
Statistic models and outputs of Figure 2-B
Data summary	w1118	RelE20	spzrm7	∆ITPM	PPO1△, PPO2△	NimC11; Eater1
Number of rows	385	385	385	385	385	385
# of blank rows	312	308	339	336	315	315
# rows with impossible data	0	0	0	0	0	0
# censored subjects	0	0	0	0	0	0
# deaths/events	73	77	46	49	70	70
Median survival	4	4	3	3	4	4
Log-rank (Mantel-Cox)
P value (vs w1118)		0.6511	<0.0001	<0.0001	0.9867	0.2476
Statistic models and outputs of Figure 2-C
Data summary	w1118	RelE20	spzrm7	∆ITPM	PPO1△, PPO2△	NimC11; Eater1
Number of rows	323	323	323	323	323	323
# of blank rows	284	269	272	265	249	276
# rows with impossible data	0	0	0	0	0	0
# censored subjects	29	36	2	0	42	25
# deaths/events	10	18	49	58	32	22
Median survival	Undefined	Undefined	4	4	Undefined	Undefined
Log-rank (Mantel-Cox)
P value (vs w1118)		0.4629	<0.0001	<0.0001	0.0981	0.0612
Statistic models and outputs of Figure 2-D
Data summary	w1118	RelE20	spzrm7	∆ITPM	PPO1△, PPO2△	NimC11; Eater1
Number of rows	360	360	360	360	360	360
# of blank rows	301	303	300	298	303	295
# rows with impossible data	0	0	0	0	0	0
# censored subjects	44	0	0	0	32	40
# deaths/events	15	57	60	62	25	25
Median survival	Undefined	7	5	5	Undefined	Undefined
Log-rank (Mantel-Cox)
P value (vs w1118)		<0.0001	<0.0001	<0.0001	0.0562	0.1856
Statistic models and outputs of Figure 2-E
Data summary	w1118	RelE20	spzrm7	∆ITPM	PPO1△, PPO2△	NimC11; Eater1
Number of rows	827	827	827	827	827	827
# of blank rows	629	694	690	676	743	716
# rows with impossible data	0	0	0	0	0	0
# censored subjects	46	26	4	9	21	24
# deaths/events	152	107	133	142	63	87
Median survival	6	7	6	5	6	6
Log-rank (Mantel-Cox)
P value (vs w1118)		0.3163	0.0604	0.0016	0.1696	0.9435
Statistic models and outputs of Figure 2-F
Data summary	w1118	RelE20	spzrm7	∆ITPM	PPO1△, PPO2△	NimC11; Eater1
Number of rows	364	364	364	364	364	364
# of blank rows	316	305	305	310	301	283
# rows with impossible data	0	0	0	0	0	0
# censored subjects	45	46	54	0	35	69
# deaths/events	3	13	5	54	28	12
Median survival	Undefined	Undefined	Undefined	5	Undefined	Undefined
Log-rank (Mantel-Cox)
P value (vs w1118)		0.0197	0.6487	<0.0001	<0.0001	0.1353

## Sheet: Figure 3
Statistic models and outputs of Figure 3-A								Statistic models and outputs of Figure 3-B
Number of families	1							Number of families	1
Number of comparisons per family	15							Number of comparisons per family	15
Alpha	0.05							Alpha	0.05
Tukey's multiple comparisons test	Mean Diff.	95.00% CI of diff.	Below threshold?	Summary	Adjusted P Value			Tukey's multiple comparisons test	Mean Diff.	95.00% CI of diff.	Below threshold?	Summary	Adjusted P Value
- vs. +	-3.665	-12.64 to 5.313	No	ns	0.8158	A-B		- vs. +	-23.56	-46.88 to -0.2345	Yes	*	0.0468	A-B
- vs. -	-0.4792	-10.08 to 9.119	No	ns	>0.9999	A-C		- vs. -	-0.2385	-24.33 to 23.85	No	ns	>0.9999	A-C
- vs. +	-22.83	-32.43 to -13.24	Yes	****	<0.0001	A-D		- vs. +	-31.86	-55.18 to -8.530	Yes	**	0.0037	A-D
- vs. -	-0.0861	-9.684 to 9.512	No	ns	>0.9999	A-E		- vs. -	0.07694	-26.86 to 27.01	No	ns	>0.9999	A-E
- vs. +	-22.44	-32.04 to -12.85	Yes	****	<0.0001	A-F		- vs. +	-25.06	-48.38 to -1.731	Yes	*	0.0303	A-F
+ vs. -	3.186	-5.793 to 12.16	No	ns	0.8877	B-C		+ vs. -	23.32	3.347 to 43.30	Yes	*	0.0158	B-C
+ vs. +	-19.17	-28.15 to -10.19	Yes	****	<0.0001	B-D		+ vs. +	-8.296	-27.34 to 10.75	No	ns	0.754	B-D
+ vs. -	3.579	-5.400 to 12.56	No	ns	0.83	B-E		+ vs. -	23.64	0.3115 to 46.96	Yes	*	0.0458	B-E
+ vs. +	-18.78	-27.76 to -9.801	Yes	****	<0.0001	B-F		+ vs. +	-1.496	-20.54 to 17.55	No	ns	0.9999	B-F
- vs. +	-22.35	-31.95 to -12.76	Yes	****	<0.0001	C-D		- vs. +	-31.62	-51.59 to -11.64	Yes	***	0.0007	C-D
- vs. -	0.3931	-9.205 to 9.991	No	ns	>0.9999	C-E		- vs. -	0.3155	-23.77 to 24.41	No	ns	>0.9999	C-E
- vs. +	-21.96	-31.56 to -12.37	Yes	****	<0.0001	C-F		- vs. +	-24.82	-44.79 to -4.843	Yes	**	0.0092	C-F
+ vs. -	22.75	13.15 to 32.35	Yes	****	<0.0001	D-E		+ vs. -	31.93	8.607 to 55.26	Yes	**	0.0036	D-E
+ vs. +	0.3899	-9.208 to 9.988	No	ns	>0.9999	D-F		+ vs. +	6.799	-12.25 to 25.84	No	ns	0.8732	D-F
- vs. +	-22.36	-31.96 to -12.76	Yes	****	<0.0001	E-F		- vs. +	-25.13	-48.46 to -1.808	Yes	*	0.0296	E-F
Statistic models and outputs of Figure 3-C								Statistic models and outputs of Figure 3-D
Number of families	1							Number of families	1
Number of comparisons per family	15							Number of comparisons per family	15
Alpha	0.05							Alpha	0.05
Tukey's multiple comparisons test	Mean Diff.	95.00% CI of diff.	Below threshold?	Summary	Adjusted P Value			Tukey's multiple comparisons test	Mean Diff.	95.00% CI of diff.	Below threshold?	Summary	Adjusted P Value
- vs. +	0.219	-6.417 to 6.855	No	ns	>0.9999	A-B		- vs. +	0.2244	-0.4017 to 0.8505	No	ns	0.8271	A-B
- vs. -	-0.08828	-6.725 to 6.548	No	ns	>0.9999	A-C		- vs. -	-0.08828	-0.7144 to 0.5378	No	ns	0.9963	A-C
- vs. +	-1.742	-8.378 to 4.895	No	ns	0.944	A-D		- vs. +	0.2853	-0.3408 to 0.9114	No	ns	0.6533	A-D
- vs. -	0.1326	-6.504 to 6.769	No	ns	>0.9999	A-E		- vs. -	0.1326	-0.4935 to 0.7587	No	ns	0.9769	A-E
- vs. +	-19.98	-26.62 to -13.34	Yes	****	<0.0001	A-F		- vs. +	0.4607	-0.1654 to 1.087	No	ns	0.207	A-F
+ vs. -	-0.3073	-6.944 to 6.329	No	ns	>0.9999	B-C		+ vs. -	-0.3126	-0.9388 to 0.3135	No	ns	0.5691	B-C
+ vs. +	-1.961	-8.597 to 4.676	No	ns	0.9118	B-D		+ vs. +	0.06093	-0.5652 to 0.6870	No	ns	0.9994	B-D
+ vs. -	-0.08647	-6.723 to 6.550	No	ns	>0.9999	B-E		+ vs. -	-0.0918	-0.7179 to 0.5343	No	ns	0.9955	B-E
+ vs. +	-20.2	-26.83 to -13.56	Yes	****	<0.0001	B-F		+ vs. +	0.2363	-0.3898 to 0.8625	No	ns	0.7961	B-F
- vs. +	-1.654	-8.290 to 4.983	No	ns	0.9545	C-D		- vs. +	0.3736	-0.2525 to 0.9997	No	ns	0.3934	C-D
- vs. -	0.2208	-6.416 to 6.857	No	ns	>0.9999	C-E		- vs. -	0.2208	-0.4053 to 0.8470	No	ns	0.8358	C-E
- vs. +	-19.89	-26.53 to -13.25	Yes	****	<0.0001	C-F		- vs. +	0.549	-0.07711 to 1.175	No	ns	0.099	C-F
+ vs. -	1.874	-4.762 to 8.511	No	ns	0.9255	D-E		+ vs. -	-0.1527	-0.7788 to 0.4734	No	ns	0.9582	D-E
+ vs. +	-18.24	-24.87 to -11.60	Yes	****	<0.0001	D-F		+ vs. +	0.1754	-0.4507 to 0.8015	No	ns	0.9278	D-F
- vs. +	-20.11	-26.75 to -13.48	Yes	****	<0.0001	E-F		- vs. +	0.3282	-0.2980 to 0.9543	No	ns	0.522	E-F
Statistic models and outputs of Figure 3-E
Number of families	1							Statistic models and outputs of Figure 3-F
Number of comparisons per family	28							Number of families	1
Alpha	0.05							Number of comparisons per family	6
								Alpha	0.05
Tukey's multiple comparisons test	Mean Diff.	95.00% CI of diff.	Below threshold?	Summary	Adjusted P Value
- vs. +	-10.09	-14.21 to -5.980	Yes	****	<0.0001	A-B		Tukey's multiple comparisons test	Mean diff.	95.00% CI of diff.	Below threshold?	Summary	Adjusted P Value
- vs. -	-0.4823	-5.444 to 4.479	No	ns	>0.9999	A-C		UC vs. CI	-3.145	-72.00 to 65.71	No	ns	0.9993	A-B
- vs. +	-3.565	-7.616 to 0.4861	No	ns	0.1201	A-D		UC vs. UC	-105.3	-165.9 to -44.80	Yes	***	0.0003	A-C
- vs. -	-0.562	-5.524 to 4.400	No	ns	>0.9999	A-E		UC vs. EM	-93.89	-158.3 to -29.48	Yes	**	0.0024	A-D
- vs. +	-1.782	-5.833 to 2.269	No	ns	0.848	A-F		CI vs. UC	-102.2	-162.7 to -41.65	Yes	***	0.0005	B-C
- vs. -	-0.3683	-5.330 to 4.593	No	ns	>0.9999	A-G		CI vs. EM	-90.75	-155.2 to -26.34	Yes	**	0.0034	B-D
- vs. +	-1.387	-5.438 to 2.664	No	ns	0.9539	A-H		UC vs. EM	11.43	-43.99 to 66.85	No	ns	0.9417	C-D
+ vs. -	9.611	5.497 to 13.73	Yes	****	<0.0001	B-C
+ vs. +	6.529	3.576 to 9.482	Yes	****	<0.0001	B-D
+ vs. -	9.532	5.418 to 13.65	Yes	****	<0.0001	B-E
+ vs. +	8.311	5.359 to 11.26	Yes	****	<0.0001	B-F
+ vs. -	9.725	5.611 to 13.84	Yes	****	<0.0001	B-G
+ vs. +	8.707	5.754 to 11.66	Yes	****	<0.0001	B-H
- vs. +	-3.083	-7.134 to 0.9685	No	ns	0.2534	C-D
- vs. -	-0.07967	-5.041 to 4.882	No	ns	>0.9999	C-E
- vs. +	-1.3	-5.351 to 2.751	No	ns	0.9673	C-F
- vs. -	0.114	-4.848 to 5.076	No	ns	>0.9999	C-G
- vs. +	-0.9049	-4.956 to 3.146	No	ns	0.996	C-H
+ vs. -	3.003	-1.048 to 7.054	No	ns	0.2828	D-E
+ vs. +	1.783	-1.082 to 4.647	No	ns	0.5	D-F
+ vs. -	3.197	-0.8545 to 7.248	No	ns	0.2151	D-G
+ vs. +	2.178	-0.6868 to 5.042	No	ns	0.2544	D-H
- vs. +	-1.22	-5.271 to 2.831	No	ns	0.9769	E-F
- vs. -	0.1937	-4.768 to 5.155	No	ns	>0.9999	E-G
- vs. +	-0.8252	-4.876 to 3.226	No	ns	0.9978	E-H
+ vs. -	1.414	-2.637 to 5.465	No	ns	0.9491	F-G
+ vs. +	0.3951	-2.469 to 3.260	No	ns	0.9998	F-H
- vs. +	-1.019	-5.070 to 3.032	No	ns	0.9918	G-H
- vs. +	-1.944	-3.863 to -0.02387	Yes	*	0.0461	G-H
Statistic models and outputs of Figure 3-I								Statistic models and outputs of Figure 3-J
Number of families	1							Number of families	1
Number of comparisons per family	36							Number of comparisons per family	66
Alpha	0.05							Alpha	0.05
Tukey's multiple comparisons test	Mean diff.	95.00% CI of diff.	Below threshold?	Summary	Adjusted P Value			Tukey's multiple comparisons test	Mean Diff.	95.00% CI of diff.	Below threshold?	Summary	Adjusted P Value
UC vs. CI	-4.057	-33.38 to 25.26	No	ns	>0.9999	A-B		UC vs. PBS	-6.254	-9.220 to -3.287	Yes	****	<0.0001	A-B
UC vs. Bb	-76.6	-112.5 to -40.69	Yes	****	<0.0001	A-C		UC vs. Em	-7.262	-10.23 to -4.296	Yes	****	<0.0001	A-C
UC vs. UC	-0.4237	-31.18 to 30.33	No	ns	>0.9999	A-D		UC vs. UC	0.05895	-2.510 to 2.628	No	ns	>0.9999	A-D
UC vs. CI	-1.491	-30.81 to 27.83	No	ns	>0.9999	A-E		UC vs. PBS	-1.401	-3.970 to 1.168	No	ns	0.7729	A-E
UC vs. Bb	-71.5	-100.8 to -42.18	Yes	****	<0.0001	A-F		UC vs. Em	-3.111	-5.680 to -0.5424	Yes	**	0.0064	A-F
UC vs. UC	-0.3163	-29.64 to 29.00	No	ns	>0.9999	A-G		UC vs. UC	-0.3795	-2.948 to 2.190	No	ns	>0.9999	A-G
UC vs. CI	-0.3548	-29.68 to 28.97	No	ns	>0.9999	A-H		UC vs. PBS	-0.07081	-2.640 to 2.498	No	ns	>0.9999	A-H
UC vs. Bb	-44.65	-71.42 to -17.89	Yes	****	<0.0001	A-I		UC vs. Em	-0.007978	-2.577 to 2.561	No	ns	>0.9999	A-I
CI vs. Bb	-72.54	-108.5 to -36.63	Yes	****	<0.0001	B-C		UC vs. UC	0.03058	-2.538 to 2.600	No	ns	>0.9999	A-J
CI vs. UC	3.634	-27.12 to 34.39	No	ns	>0.9999	B-D		UC vs. PBS	0.2551	-2.314 to 2.824	No	ns	>0.9999	A-K
CI vs. CI	2.567	-26.75 to 31.89	No	ns	>0.9999	B-E		UC vs. Em	-1.118	-3.687 to 1.451	No	ns	0.9365	A-L
CI vs. Bb	-67.45	-96.77 to -38.12	Yes	****	<0.0001	B-F		PBS vs. Em	-1.009	-3.975 to 1.958	No	ns	0.9895	B-C
CI vs. UC	3.741	-25.58 to 33.06	No	ns	>0.9999	B-G		PBS vs. UC	6.312	3.743 to 8.881	Yes	****	<0.0001	B-D
CI vs. CI	3.703	-25.62 to 33.02	No	ns	>0.9999	B-H		PBS vs. PBS	4.852	2.283 to 7.421	Yes	****	<0.0001	B-E
CI vs. Bb	-40.6	-67.36 to -13.83	Yes	***	0.0004	B-I		PBS vs. Em	3.142	0.5732 to 5.711	Yes	**	0.0057	B-F
Bb vs. UC	76.18	39.09 to 113.3	Yes	****	<0.0001	C-D		PBS vs. UC	5.874	3.305 to 8.443	Yes	****	<0.0001	B-G
Bb vs. CI	75.11	39.20 to 111.0	Yes	****	<0.0001	C-E		PBS vs. PBS	6.183	3.614 to 8.752	Yes	****	<0.0001	B-H
Bb vs. Bb	5.1	-30.81 to 41.01	No	ns	>0.9999	C-F		PBS vs. Em	6.246	3.677 to 8.815	Yes	****	<0.0001	B-I
Bb vs. UC	76.29	40.38 to 112.2	Yes	****	<0.0001	C-G		PBS vs. UC	6.284	3.715 to 8.853	Yes	****	<0.0001	B-J
Bb vs. CI	76.25	40.34 to 112.2	Yes	****	<0.0001	C-H		PBS vs. PBS	6.509	3.940 to 9.078	Yes	****	<0.0001	B-K
Bb vs. Bb	31.95	-1.909 to 65.80	No	ns	0.078	C-I		PBS vs. Em	5.135	2.566 to 7.704	Yes	****	<0.0001	B-L
UC vs. CI	-1.067	-31.82 to 29.68	No	ns	>0.9999	D-E		Em vs. UC	7.321	4.752 to 9.890	Yes	****	<0.0001	C-D
UC vs. Bb	-71.08	-101.8 to -40.33	Yes	****	<0.0001	D-F		Em vs. PBS	5.861	3.292 to 8.430	Yes	****	<0.0001	C-E
UC vs. UC	0.1075	-30.64 to 30.86	No	ns	>0.9999	D-G		Em vs. Em	4.151	1.582 to 6.720	Yes	****	<0.0001	C-F
UC vs. CI	0.06887	-30.68 to 30.82	No	ns	>0.9999	D-H		Em vs. UC	6.883	4.314 to 9.452	Yes	****	<0.0001	C-G
UC vs. Bb	-44.23	-72.56 to -15.90	Yes	***	0.0002	D-I		Em vs. PBS	7.192	4.623 to 9.761	Yes	****	<0.0001	C-H
CI vs. Bb	-70.01	-99.33 to -40.69	Yes	****	<0.0001	E-F		Em vs. Em	7.254	4.685 to 9.823	Yes	****	<0.0001	C-I
CI vs. UC	1.175	-28.15 to 30.50	No	ns	>0.9999	E-G		Em vs. UC	7.293	4.724 to 9.862	Yes	****	<0.0001	C-J
CI vs. CI	1.136	-28.18 to 30.46	No	ns	>0.9999	E-H		Em vs. PBS	7.517	4.948 to 10.09	Yes	****	<0.0001	C-K
CI vs. Bb	-43.16	-69.93 to -16.40	Yes	***	0.0001	E-I		Em vs. Em	6.144	3.575 to 8.713	Yes	****	<0.0001	C-L
Bb vs. UC	71.19	41.87 to 100.5	Yes	****	<0.0001	F-G		UC vs. PBS	-1.46	-3.558 to 0.6375	No	ns	0.4353	D-E
Bb vs. CI	71.15	41.83 to 100.5	Yes	****	<0.0001	F-H		UC vs. Em	-3.17	-5.268 to -1.073	Yes	***	0.0002	D-F
Bb vs. Bb	26.85	0.08228 to 53.61	Yes	*	0.0488	F-I		UC vs. UC	-0.4384	-2.536 to 1.659	No	ns	0.9999	D-G
UC vs. CI	-0.03859	-29.36 to 29.28	No	ns	>0.9999	G-H		UC vs. PBS	-0.1298	-2.227 to 1.968	No	ns	>0.9999	D-H
UC vs. Bb	-44.34	-71.10 to -17.57	Yes	****	<0.0001	G-I		UC vs. Em	-0.06692	-2.164 to 2.031	No	ns	>0.9999	D-I
CI vs. Bb	-44.3	-71.07 to -17.53	Yes	****	<0.0001	H-I		UC vs. UC	-0.02837	-2.126 to 2.069	No	ns	>0.9999	D-J
								UC vs. PBS	0.1961	-1.901 to 2.294	No	ns	>0.9999	D-K
								UC vs. Em	-1.177	-3.275 to 0.9202	No	ns	0.7405	D-L
								PBS vs. Em	-1.71	-3.808 to 0.3873	No	ns	0.2144	E-F
								PBS vs. UC	1.022	-1.076 to 3.119	No	ns	0.8742	E-G
								PBS vs. PBS	1.33	-0.7672 to 3.428	No	ns	0.5766	E-H
								PBS vs. Em	1.393	-0.7044 to 3.491	No	ns	0.5071	E-I
								PBS vs. UC	1.432	-0.6659 to 3.529	No	ns	0.4653	E-J
								PBS vs. PBS	1.656	-0.4413 to 3.754	No	ns	0.2541	E-K
								PBS vs. Em	0.2828	-1.815 to 2.380	No	ns	>0.9999	E-L
								Em vs. UC	2.732	0.6343 to 4.829	Yes	**	0.0024	F-G
								Em vs. PBS	3.041	0.9430 to 5.138	Yes	***	0.0005	F-H
								Em vs. Em	3.103	1.006 to 5.201	Yes	***	0.0003	F-I
								Em vs. UC	3.142	1.044 to 5.239	Yes	***	0.0003	F-J
								Em vs. PBS	3.366	1.269 to 5.464	Yes	****	<0.0001	F-K
								Em vs. Em	1.993	-0.1046 to 4.091	No	ns	0.0768	F-L
								UC vs. PBS	0.3086	-1.789 to 2.406	No	ns	>0.9999	G-H
								UC vs. Em	0.3715	-1.726 to 2.469	No	ns	>0.9999	G-I
								UC vs. UC	0.41	-1.688 to 2.508	No	ns	>0.9999	G-J
								UC vs. PBS	0.6345	-1.463 to 2.732	No	ns	0.996	G-K
								UC vs. Em	-0.7389	-2.836 to 1.359	No	ns	0.9861	G-L
								PBS vs. Em	0.06284	-2.035 to 2.160	No	ns	>0.9999	H-I
								PBS vs. UC	0.1014	-1.996 to 2.199	No	ns	>0.9999	H-J
								PBS vs. PBS	0.3259	-1.772 to 2.423	No	ns	>0.9999	H-K
								PBS vs. Em	-1.048	-3.145 to 1.050	No	ns	0.8553	H-L
								Em vs. UC	0.03855	-2.059 to 2.136	No	ns	>0.9999	I-J
								Em vs. PBS	0.2631	-1.834 to 2.361	No	ns	>0.9999	I-K
								Em vs. Em	-1.11	-3.208 to 0.9872	No	ns	0.8037	I-L
								UC vs. PBS	0.2245	-1.873 to 2.322	No	ns	>0.9999	J-K
								UC vs. Em	-1.149	-3.246 to 0.9486	No	ns	0.7682	J-L
								PBS vs. Em	-1.373	-3.471 to 0.7241	No	ns	0.5288	K-L

## Sheet: Figure 5
Statistic models and outputs of Figure 5-B
Data summary	w1118	GNBP3hades/Df(ED4421)	modSP1	pshSK1	spzrm7	Hayan-pshDef	psh1;;modSP1
Number of rows	709	709	709	709	709	709	709
# of blank rows	561	587	552	644	635	635	640
# rows with impossible data	0	0	0	0	0	0	0
# censored subjects	70	46	51	0	1	0	0
# deaths/events	78	76	106	65	73	74	69
Median survival	13	10.5	10	5	5	4	4
Log-rank (Mantel-Cox)
P value (vs w1118)		0.0024	0.009	<0.0001	<0.0001	<0.0001	<0.0001
Statistic models and outputs of Figure 5-C
Data summary	w1118	GNBP3hades/Df(ED4421)	modSP1	pshSK1	spzrm7	Hayan-pshDef	psh1;;modSP1
Number of rows	706	706	706	706	706	706	706
# of blank rows	536	585	595	619	647	635	655
# rows with impossible data	0	0	0	0	0	0	0
# censored subjects	45	12	9	0	0	4	0
# deaths/events	125	109	102	87	59	67	51
Median survival	7	7	7	5	4	4	4
Log-rank (Mantel-Cox)
P value (vs w1118)		0.018	0.0188	<0.0001	<0.0001	<0.0001	<0.0001
Statistic models and outputs of Figure 5-D
Data summary	w1118	GNBP3hades/Df(ED4421)	modSP1	pshSK1	spzrm7	Hayan-pshDef	psh1;;modSP1
Number of rows	565	565	565	565	565	565	565
# of blank rows	444	489	518	509	467	487	476
# rows with impossible data	0	0	0	0	0	0	0
# censored subjects	99	56	31	15	17	8	7
# deaths/events	22	20	16	41	81	70	82
Median survival	Undefined	Undefined	Undefined	10.5	7	7	6
Log-rank (Mantel-Cox)
P value (vs w1118)		0.0172	0.0145	<0.0001	<0.0001	<0.0001	<0.0001
Statistic models and outputs of Figure 5-E
Data summary	w1118	GNBP3hades/Df(ED4421)	modSP1	pshSK1	spzrm7	Hayan-pshDef	psh1;;modSP1
Number of rows	707	707	707	707	707	707	707
# of blank rows	539	607	607	610	624	622	633
# rows with impossible data	0	0	0	0	0	0	0
# censored subjects	23	18	3	0	0	0	0
# deaths/events	145	82	97	97	83	85	74
Median survival	7	7	5	5	5	5	5
Log-rank (Mantel-Cox)
P value (vs w1118)		0.6565	<0.0001	<0.0001	<0.0001	<0.0001	<0.0001
Statistic models and outputs of Figure 5-F								Statistic models and outputs of Figure 5-G
Number of families	1							Number of families	1
Number of comparisons per family	210							Number of comparisons per family	210
Alpha	0.05							Alpha	0.05
Tukey's multiple comparisons test	Mean Diff.	95.00% CI of diff.	Below threshold?	Summary	Adjusted P Value			Tukey's multiple comparisons test	Mean Diff.	95.00% CI of diff.	Below threshold?	Summary	Adjusted P Value
48 h vs. 72 h	-15.27	-30.16 to -0.3859	Yes	*	0.0377	A-B		48 h vs. 72 h	-4.253	-13.47 to 4.964	No	ns	0.9808	A-B
48 h vs. 120 h	-8.474	-23.36 to 6.414	No	ns	0.8688	A-C		48 h vs. 120 h	1.603	-6.812 to 10.02	No	ns	>0.9999	A-C
48 h vs. 48 h	-4.949	-19.84 to 9.939	No	ns	0.9997	A-D		48 h vs. 48 h	-9.558	-17.97 to -1.143	Yes	*	0.0102	A-D
48 h vs. 72 h	-4.015	-18.90 to 10.87	No	ns	>0.9999	A-E		48 h vs. 72 h	-11.31	-20.05 to -2.562	Yes	**	0.0013	A-E
48 h vs. 120 h	3.447	-11.44 to 18.34	No	ns	>0.9999	A-F		48 h vs. 120 h	-1.313	-9.727 to 7.102	No	ns	>0.9999	A-F
48 h vs. 48 h	6.465	-8.423 to 21.35	No	ns	0.99	A-G		48 h vs. 48 h	1.008	-7.406 to 9.422	No	ns	>0.9999	A-G
48 h vs. 72 h	8.095	-6.793 to 22.98	No	ns	0.9084	A-H		48 h vs. 72 h	1.856	-6.888 to 10.60	No	ns	>0.9999	A-H
48 h vs. 120 h	7.334	-8.281 to 22.95	No	ns	0.9764	A-I		48 h vs. 120 h	4.066	-4.349 to 12.48	No	ns	0.9692	A-I
48 h vs. 48 h	16.2	1.317 to 31.09	Yes	*	0.0184	A-J		48 h vs. 48 h	8.464	0.04993 to 16.88	Yes	*	0.0469	A-J
48 h vs. 72 h	15.93	1.037 to 30.81	Yes	*	0.0229	A-K		48 h vs. 72 h	5.902	-2.513 to 14.32	No	ns	0.5552	A-K
48 h vs. 120 h	16.88	1.266 to 32.50	Yes	*	0.02	A-L		48 h vs. 120 h	9.342	0.5970 to 18.09	Yes	*	0.0232	A-L
48 h vs. 48 h	17.1	-1.133 to 35.33	No	ns	0.0944	A-M		48 h vs. 48 h	10.94	2.526 to 19.36	Yes	**	0.0011	A-M
48 h vs. 72 h	16.78	-1.455 to 35.01	No	ns	0.1119	A-N		48 h vs. 72 h	10.97	2.551 to 19.38	Yes	**	0.0011	A-N
48 h vs. 120 h	17.23	-1.006 to 35.46	No	ns	0.0882	A-O		48 h vs. 120 h	11.11	2.692 to 19.52	Yes	***	0.0009	A-O
48 h vs. 48 h	16.39	1.506 to 31.28	Yes	*	0.0158	A-P		48 h vs. 48 h	10.5	2.083 to 18.91	Yes	**	0.0024	A-P
48 h vs. 72 h	16.37	1.482 to 31.26	Yes	*	0.0161	A-Q		48 h vs. 72 h	10.35	1.933 to 18.76	Yes	**	0.003	A-Q
48 h vs. 120 h	16.06	1.170 to 30.95	Yes	*	0.0206	A-R		48 h vs. 120 h	10.66	2.242 to 19.07	Yes	**	0.0018	A-R
48 h vs. 48 h	16.69	1.804 to 31.58	Yes	*	0.0124	A-S		48 h vs. 48 h	9.388	0.9737 to 17.80	Yes	*	0.0131	A-S
48 h vs. 72 h	16.51	1.622 to 31.40	Yes	*	0.0144	A-T		48 h vs. 72 h	10.64	2.227 to 19.06	Yes	**	0.0019	A-T
48 h vs. 120 h	16.63	1.737 to 31.51	Yes	*	0.0131	A-U		48 h vs. 120 h	10.8	2.383 to 19.21	Yes	**	0.0014	A-U
72 h vs. 120 h	6.799	-8.089 to 21.69	No	ns	0.9825	B-C		72 h vs. 120 h	5.856	-2.558 to 14.27	No	ns	0.5699	B-C
72 h vs. 48 h	10.32	-4.563 to 25.21	No	ns	0.5746	B-D		72 h vs. 48 h	-5.304	-13.72 to 3.110	No	ns	0.7423	B-D
72 h vs. 72 h	11.26	-3.629 to 26.15	No	ns	0.4076	B-E		72 h vs. 72 h	-7.053	-15.80 to 1.691	No	ns	0.2915	B-E
72 h vs. 120 h	18.72	3.833 to 33.61	Yes	**	0.0021	B-F		72 h vs. 120 h	2.941	-5.474 to 11.36	No	ns	0.9994	B-F
72 h vs. 48 h	21.74	6.850 to 36.63	Yes	***	0.0001	B-G		72 h vs. 48 h	5.262	-3.153 to 13.68	No	ns	0.7545	B-G
72 h vs. 72 h	23.37	8.481 to 38.26	Yes	****	<0.0001	B-H		72 h vs. 72 h	6.11	-2.635 to 14.85	No	ns	0.5624	B-H
72 h vs. 120 h	22.61	6.993 to 38.22	Yes	***	0.0001	B-I		72 h vs. 120 h	8.319	-0.09528 to 16.73	No	ns	0.0564	B-I
72 h vs. 48 h	31.48	16.59 to 46.37	Yes	****	<0.0001	B-J		72 h vs. 48 h	12.72	4.303 to 21.13	Yes	****	<0.0001	B-J
72 h vs. 72 h	31.2	16.31 to 46.09	Yes	****	<0.0001	B-K		72 h vs. 72 h	10.16	1.741 to 18.57	Yes	**	0.0041	B-K
72 h vs. 120 h	32.15	16.54 to 47.77	Yes	****	<0.0001	B-L		72 h vs. 120 h	13.6	4.850 to 22.34	Yes	****	<0.0001	B-L
72 h vs. 48 h	32.37	14.14 to 50.61	Yes	****	<0.0001	B-M		72 h vs. 48 h	15.19	6.780 to 23.61	Yes	****	<0.0001	B-M
72 h vs. 72 h	32.05	13.82 to 50.29	Yes	****	<0.0001	B-N		72 h vs. 72 h	15.22	6.805 to 23.63	Yes	****	<0.0001	B-N
72 h vs. 120 h	32.5	14.27 to 50.74	Yes	****	<0.0001	B-O		72 h vs. 120 h	15.36	6.946 to 23.77	Yes	****	<0.0001	B-O
72 h vs. 48 h	31.67	16.78 to 46.56	Yes	****	<0.0001	B-P		72 h vs. 48 h	14.75	6.336 to 23.17	Yes	****	<0.0001	B-P
72 h vs. 72 h	31.64	16.76 to 46.53	Yes	****	<0.0001	B-Q		72 h vs. 72 h	14.6	6.186 to 23.02	Yes	****	<0.0001	B-Q
72 h vs. 120 h	31.33	16.44 to 46.22	Yes	****	<0.0001	B-R		72 h vs. 120 h	14.91	6.496 to 23.32	Yes	****	<0.0001	B-R
72 h vs. 48 h	31.97	17.08 to 46.85	Yes	****	<0.0001	B-S		72 h vs. 48 h	13.64	5.227 to 22.06	Yes	****	<0.0001	B-S
72 h vs. 72 h	31.78	16.90 to 46.67	Yes	****	<0.0001	B-T		72 h vs. 72 h	14.9	6.481 to 23.31	Yes	****	<0.0001	B-T
72 h vs. 120 h	31.9	17.01 to 46.79	Yes	****	<0.0001	B-U		72 h vs. 120 h	15.05	6.636 to 23.46	Yes	****	<0.0001	B-U
120 h vs. 48 h	3.525	-11.36 to 18.41	No	ns	>0.9999	C-D		120 h vs. 48 h	-11.16	-18.69 to -3.634	Yes	****	<0.0001	C-D
120 h vs. 72 h	4.46	-10.43 to 19.35	No	ns	>0.9999	C-E		120 h vs. 72 h	-12.91	-20.80 to -5.016	Yes	****	<0.0001	C-E
120 h vs. 120 h	11.92	-2.966 to 26.81	No	ns	0.3028	C-F		120 h vs. 120 h	-2.915	-10.44 to 4.611	No	ns	0.9975	C-F
120 h vs. 48 h	14.94	0.05099 to 29.83	Yes	*	0.0482	C-G		120 h vs. 48 h	-0.5947	-8.121 to 6.931	No	ns	>0.9999	C-G
120 h vs. 72 h	16.57	1.682 to 31.46	Yes	*	0.0137	C-H		120 h vs. 72 h	0.2537	-7.640 to 8.147	No	ns	>0.9999	C-H
120 h vs. 120 h	15.81	0.1938 to 31.42	Yes	*	0.0437	C-I		120 h vs. 120 h	2.463	-5.063 to 9.989	No	ns	0.9998	C-I
120 h vs. 48 h	24.68	9.791 to 39.57	Yes	****	<0.0001	C-J		120 h vs. 48 h	6.862	-0.6644 to 14.39	No	ns	0.1214	C-J
120 h vs. 72 h	24.4	9.512 to 39.29	Yes	****	<0.0001	C-K		120 h vs. 72 h	4.299	-3.227 to 11.83	No	ns	0.8669	C-K
120 h vs. 120 h	25.36	9.741 to 40.97	Yes	****	<0.0001	C-L		120 h vs. 120 h	7.739	-0.1546 to 15.63	No	ns	0.0615	C-L
120 h vs. 48 h	25.58	7.341 to 43.81	Yes	***	0.0003	C-M		120 h vs. 48 h	9.338	1.812 to 16.86	Yes	**	0.0026	C-M
120 h vs. 72 h	25.25	7.019 to 43.49	Yes	***	0.0003	C-N		120 h vs. 72 h	9.363	1.837 to 16.89	Yes	**	0.0025	C-N
120 h vs. 120 h	25.7	7.468 to 43.94	Yes	***	0.0002	C-O		120 h vs. 120 h	9.504	1.978 to 17.03	Yes	**	0.0019	C-O
120 h vs. 48 h	24.87	9.981 to 39.76	Yes	****	<0.0001	C-P		120 h vs. 48 h	8.895	1.369 to 16.42	Yes	**	0.0057	C-P
120 h vs. 72 h	24.84	9.957 to 39.73	Yes	****	<0.0001	C-Q		120 h vs. 72 h	8.745	1.219 to 16.27	Yes	**	0.0074	C-Q
120 h vs. 120 h	24.53	9.645 to 39.42	Yes	****	<0.0001	C-R		120 h vs. 120 h	9.054	1.528 to 16.58	Yes	**	0.0043	C-R
120 h vs. 48 h	25.17	10.28 to 40.05	Yes	****	<0.0001	C-S		120 h vs. 48 h	7.785	0.2593 to 15.31	Yes	*	0.0342	C-S
120 h vs. 72 h	24.98	10.10 to 39.87	Yes	****	<0.0001	C-T		120 h vs. 72 h	9.039	1.513 to 16.57	Yes	**	0.0044	C-T
120 h vs. 120 h	25.1	10.21 to 39.99	Yes	****	<0.0001	C-U		120 h vs. 120 h	9.194	1.668 to 16.72	Yes	**	0.0034	C-U
48 h vs. 72 h	0.9341	-13.95 to 15.82	No	ns	>0.9999	D-E		48 h vs. 72 h	-1.749	-9.642 to 6.144	No	ns	>0.9999	D-E
48 h vs. 120 h	8.396	-6.492 to 23.28	No	ns	0.8777	D-F		48 h vs. 120 h	8.245	0.7188 to 15.77	Yes	*	0.0168	D-F
48 h vs. 48 h	11.41	-3.474 to 26.30	No	ns	0.3817	D-G		48 h vs. 48 h	10.57	3.040 to 18.09	Yes	***	0.0003	D-G
48 h vs. 72 h	13.04	-1.844 to 27.93	No	ns	0.1666	D-H		48 h vs. 72 h	11.41	3.521 to 19.31	Yes	***	0.0001	D-H
48 h vs. 120 h	12.28	-3.332 to 27.90	No	ns	0.3342	D-I		48 h vs. 120 h	13.62	6.097 to 21.15	Yes	****	<0.0001	D-I
48 h vs. 48 h	21.15	6.266 to 36.04	Yes	***	0.0002	D-J		48 h vs. 48 h	18.02	10.50 to 25.55	Yes	****	<0.0001	D-J
48 h vs. 72 h	20.87	5.986 to 35.76	Yes	***	0.0003	D-K		48 h vs. 72 h	15.46	7.933 to 22.99	Yes	****	<0.0001	D-K
48 h vs. 120 h	21.83	6.215 to 37.44	Yes	***	0.0003	D-L		48 h vs. 120 h	18.9	11.01 to 26.79	Yes	****	<0.0001	D-L
48 h vs. 48 h	22.05	3.816 to 40.28	Yes	**	0.004	D-M		48 h vs. 48 h	20.5	12.97 to 28.02	Yes	****	<0.0001	D-M
48 h vs. 72 h	21.73	3.494 to 39.96	Yes	**	0.0051	D-N		48 h vs. 72 h	20.52	13.00 to 28.05	Yes	****	<0.0001	D-N
48 h vs. 120 h	22.18	3.943 to 40.41	Yes	**	0.0037	D-O		48 h vs. 120 h	20.66	13.14 to 28.19	Yes	****	<0.0001	D-O
48 h vs. 48 h	21.34	6.456 to 36.23	Yes	***	0.0002	D-P		48 h vs. 48 h	20.06	12.53 to 27.58	Yes	****	<0.0001	D-P
48 h vs. 72 h	21.32	6.432 to 36.21	Yes	***	0.0002	D-Q		48 h vs. 72 h	19.91	12.38 to 27.43	Yes	****	<0.0001	D-Q
48 h vs. 120 h	21.01	6.119 to 35.90	Yes	***	0.0002	D-R		48 h vs. 120 h	20.21	12.69 to 27.74	Yes	****	<0.0001	D-R
48 h vs. 48 h	21.64	6.753 to 36.53	Yes	***	0.0001	D-S		48 h vs. 48 h	18.95	11.42 to 26.47	Yes	****	<0.0001	D-S
48 h vs. 72 h	21.46	6.571 to 36.35	Yes	***	0.0001	D-T		48 h vs. 72 h	20.2	12.67 to 27.73	Yes	****	<0.0001	D-T
48 h vs. 120 h	21.57	6.687 to 36.46	Yes	***	0.0001	D-U		48 h vs. 120 h	20.35	12.83 to 27.88	Yes	****	<0.0001	D-U
72 h vs. 120 h	7.462	-7.426 to 22.35	No	ns	0.9552	E-F		72 h vs. 120 h	9.994	2.100 to 17.89	Yes	**	0.0018	E-F
72 h vs. 48 h	10.48	-4.409 to 25.37	No	ns	0.5462	E-G		72 h vs. 48 h	12.31	4.421 to 20.21	Yes	****	<0.0001	E-G
72 h vs. 72 h	12.11	-2.778 to 27.00	No	ns	0.2761	E-H		72 h vs. 72 h	13.16	4.919 to 21.41	Yes	****	<0.0001	E-H
72 h vs. 120 h	11.35	-4.266 to 26.96	No	ns	0.4842	E-I		72 h vs. 120 h	15.37	7.479 to 23.27	Yes	****	<0.0001	E-I
72 h vs. 48 h	20.22	5.332 to 35.11	Yes	***	0.0005	E-J		72 h vs. 48 h	19.77	11.88 to 27.66	Yes	****	<0.0001	E-J
72 h vs. 72 h	19.94	5.052 to 34.83	Yes	***	0.0007	E-K		72 h vs. 72 h	17.21	9.315 to 25.10	Yes	****	<0.0001	E-K
72 h vs. 120 h	20.9	5.281 to 36.51	Yes	***	0.0007	E-L		72 h vs. 120 h	20.65	12.40 to 28.89	Yes	****	<0.0001	E-L
72 h vs. 48 h	21.12	2.882 to 39.35	Yes	**	0.0078	E-M		72 h vs. 48 h	22.25	14.35 to 30.14	Yes	****	<0.0001	E-M
72 h vs. 72 h	20.79	2.559 to 39.03	Yes	**	0.0097	E-N		72 h vs. 72 h	22.27	14.38 to 30.17	Yes	****	<0.0001	E-N
72 h vs. 120 h	21.24	3.009 to 39.48	Yes	**	0.0071	E-O		72 h vs. 120 h	22.41	14.52 to 30.31	Yes	****	<0.0001	E-O
72 h vs. 48 h	20.41	5.521 to 35.30	Yes	***	0.0004	E-P		72 h vs. 48 h	21.8	13.91 to 29.70	Yes	****	<0.0001	E-P
72 h vs. 72 h	20.39	5.497 to 35.27	Yes	***	0.0004	E-Q		72 h vs. 72 h	21.65	13.76 to 29.55	Yes	****	<0.0001	E-Q
72 h vs. 120 h	20.07	5.185 to 34.96	Yes	***	0.0006	E-R		72 h vs. 120 h	21.96	14.07 to 29.86	Yes	****	<0.0001	E-R
72 h vs. 48 h	20.71	5.819 to 35.60	Yes	***	0.0003	E-S		72 h vs. 48 h	20.69	12.80 to 28.59	Yes	****	<0.0001	E-S
72 h vs. 72 h	20.52	5.637 to 35.41	Yes	***	0.0004	E-T		72 h vs. 72 h	21.95	14.05 to 29.84	Yes	****	<0.0001	E-T
72 h vs. 120 h	20.64	5.752 to 35.53	Yes	***	0.0003	E-U		72 h vs. 120 h	22.1	14.21 to 30.00	Yes	****	<0.0001	E-U
120 h vs. 48 h	3.017	-11.87 to 17.91	No	ns	>0.9999	F-G		120 h vs. 48 h	2.321	-5.205 to 9.847	No	ns	>0.9999	F-G
120 h vs. 72 h	4.648	-10.24 to 19.54	No	ns	0.9999	F-H		120 h vs. 72 h	3.169	-4.724 to 11.06	No	ns	0.9961	F-H
120 h vs. 120 h	3.887	-11.73 to 19.50	No	ns	>0.9999	F-I		120 h vs. 120 h	5.378	-2.148 to 12.90	No	ns	0.519	F-I
120 h vs. 48 h	12.76	-2.130 to 27.65	No	ns	0.1961	F-J		120 h vs. 48 h	9.777	2.251 to 17.30	Yes	**	0.0012	F-J
120 h vs. 72 h	12.48	-2.410 to 27.37	No	ns	0.2284	F-K		120 h vs. 72 h	7.214	-0.3117 to 14.74	No	ns	0.077	F-K
120 h vs. 120 h	13.43	-2.181 to 29.05	No	ns	0.1907	F-L		120 h vs. 120 h	10.65	2.761 to 18.55	Yes	***	0.0006	F-L
120 h vs. 48 h	13.65	-4.580 to 31.89	No	ns	0.4265	F-M		120 h vs. 48 h	12.25	4.727 to 19.78	Yes	****	<0.0001	F-M
120 h vs. 72 h	13.33	-4.903 to 31.57	No	ns	0.4727	F-N		120 h vs. 72 h	12.28	4.752 to 19.80	Yes	****	<0.0001	F-N
120 h vs. 120 h	13.78	-4.454 to 32.01	No	ns	0.4088	F-O		120 h vs. 120 h	12.42	4.893 to 19.95	Yes	****	<0.0001	F-O
120 h vs. 48 h	12.95	-1.941 to 27.84	No	ns	0.1762	F-P		120 h vs. 48 h	11.81	4.284 to 19.34	Yes	****	<0.0001	F-P
120 h vs. 72 h	12.92	-1.965 to 27.81	No	ns	0.1787	F-Q		120 h vs. 72 h	11.66	4.134 to 19.19	Yes	****	<0.0001	F-Q
120 h vs. 120 h	12.61	-2.277 to 27.50	No	ns	0.2126	F-R		120 h vs. 120 h	11.97	4.443 to 19.50	Yes	****	<0.0001	F-R
120 h vs. 48 h	13.24	-1.643 to 28.13	No	ns	0.148	F-S		120 h vs. 48 h	10.7	3.175 to 18.23	Yes	***	0.0002	F-S
120 h vs. 72 h	13.06	-1.826 to 27.95	No	ns	0.1649	F-T		120 h vs. 72 h	11.95	4.428 to 19.48	Yes	****	<0.0001	F-T
120 h vs. 120 h	13.18	-1.710 to 28.07	No	ns	0.154	F-U		120 h vs. 120 h	12.11	4.584 to 19.64	Yes	****	<0.0001	F-U
48 h vs. 72 h	1.631	-13.26 to 16.52	No	ns	>0.9999	G-H		48 h vs. 72 h	0.8484	-7.045 to 8.742	No	ns	>0.9999	G-H
48 h vs. 120 h	0.8695	-14.75 to 16.48	No	ns	>0.9999	G-I		48 h vs. 120 h	3.058	-4.468 to 10.58	No	ns	0.9955	G-I
48 h vs. 48 h	9.74	-5.148 to 24.63	No	ns	0.68	G-J		48 h vs. 48 h	7.456	-0.06977 to 14.98	No	ns	0.0552	G-J
48 h vs. 72 h	9.461	-5.427 to 24.35	No	ns	0.7278	G-K		48 h vs. 72 h	4.894	-2.632 to 12.42	No	ns	0.6925	G-K
48 h vs. 120 h	10.42	-5.198 to 26.03	No	ns	0.6461	G-L		48 h vs. 120 h	8.333	0.4400 to 16.23	Yes	*	0.0269	G-L
48 h vs. 48 h	10.64	-7.598 to 28.87	No	ns	0.8431	G-M		48 h vs. 48 h	9.933	2.406 to 17.46	Yes	***	0.0009	G-M
48 h vs. 72 h	10.31	-7.920 to 28.55	No	ns	0.8749	G-N		48 h vs. 72 h	9.957	2.431 to 17.48	Yes	***	0.0008	G-N
48 h vs. 120 h	10.76	-7.471 to 29.00	No	ns	0.8295	G-O		48 h vs. 120 h	10.1	2.573 to 17.62	Yes	***	0.0006	G-O
48 h vs. 48 h	9.93	-4.958 to 24.82	No	ns	0.6464	G-P		48 h vs. 48 h	9.489	1.963 to 17.02	Yes	**	0.002	G-P
48 h vs. 72 h	9.906	-4.982 to 24.79	No	ns	0.6507	G-Q		48 h vs. 72 h	9.339	1.813 to 16.87	Yes	**	0.0026	G-Q
48 h vs. 120 h	9.594	-5.294 to 24.48	No	ns	0.7053	G-R		48 h vs. 120 h	9.649	2.123 to 17.17	Yes	**	0.0015	G-R
48 h vs. 48 h	10.23	-4.660 to 25.12	No	ns	0.5924	G-S		48 h vs. 48 h	8.38	0.8540 to 15.91	Yes	*	0.0135	G-S
48 h vs. 72 h	10.05	-4.843 to 24.93	No	ns	0.6256	G-T		48 h vs. 72 h	9.634	2.108 to 17.16	Yes	**	0.0015	G-T
48 h vs. 120 h	10.16	-4.727 to 25.05	No	ns	0.6046	G-U		48 h vs. 120 h	9.789	2.263 to 17.32	Yes	**	0.0011	G-U
72 h vs. 120 h	-0.7612	-16.38 to 14.85	No	ns	>0.9999	H-I		72 h vs. 120 h	2.209	-5.684 to 10.10	No	ns	>0.9999	H-I
72 h vs. 48 h	8.11	-6.778 to 23.00	No	ns	0.907	H-J		72 h vs. 48 h	6.608	-1.286 to 14.50	No	ns	0.2311	H-J
72 h vs. 72 h	7.83	-7.058 to 22.72	No	ns	0.9308	H-K		72 h vs. 72 h	4.045	-3.848 to 11.94	No	ns	0.9459	H-K
72 h vs. 120 h	8.785	-6.829 to 24.40	No	ns	0.8799	H-L		72 h vs. 120 h	7.485	-0.7594 to 15.73	No	ns	0.1258	H-L
72 h vs. 48 h	9.006	-9.228 to 27.24	No	ns	0.9611	H-M		72 h vs. 48 h	9.084	1.191 to 16.98	Yes	**	0.0085	H-M
72 h vs. 72 h	8.683	-9.551 to 26.92	No	ns	0.9729	H-N		72 h vs. 72 h	9.109	1.216 to 17.00	Yes	**	0.0081	H-N
72 h vs. 120 h	9.132	-9.102 to 27.37	No	ns	0.9556	H-O		72 h vs. 120 h	9.25	1.357 to 17.14	Yes	**	0.0065	H-O
72 h vs. 48 h	8.299	-6.589 to 23.19	No	ns	0.8882	H-P		72 h vs. 48 h	8.641	0.7475 to 16.53	Yes	*	0.017	H-P
72 h vs. 72 h	8.275	-6.613 to 23.16	No	ns	0.8907	H-Q		72 h vs. 72 h	8.491	0.5975 to 16.38	Yes	*	0.0213	H-Q
72 h vs. 120 h	7.963	-6.925 to 22.85	No	ns	0.9201	H-R		72 h vs. 120 h	8.8	0.9069 to 16.69	Yes	*	0.0133	H-R
72 h vs. 48 h	8.597	-6.291 to 23.48	No	ns	0.8542	H-S		72 h vs. 48 h	7.532	-0.3618 to 15.43	No	ns	0.0805	H-S
72 h vs. 72 h	8.414	-6.474 to 23.30	No	ns	0.8757	H-T		72 h vs. 72 h	8.785	0.8918 to 16.68	Yes	*	0.0136	H-T
72 h vs. 120 h	8.53	-6.358 to 23.42	No	ns	0.8623	H-U		72 h vs. 120 h	8.941	1.047 to 16.83	Yes	*	0.0107	H-U
120 h vs. 48 h	8.871	-6.744 to 24.49	No	ns	0.8707	I-J		120 h vs. 48 h	4.399	-3.127 to 11.92	No	ns	0.8427	I-J
120 h vs. 72 h	8.591	-7.024 to 24.21	No	ns	0.8992	I-K		120 h vs. 72 h	1.836	-5.690 to 9.362	No	ns	>0.9999	I-K
120 h vs. 120 h	9.547	-6.762 to 25.86	No	ns	0.8392	I-L		120 h vs. 120 h	5.276	-2.618 to 13.17	No	ns	0.6447	I-L
120 h vs. 48 h	9.767	-9.065 to 28.60	No	ns	0.9388	I-M		120 h vs. 48 h	6.875	-0.6512 to 14.40	No	ns	0.1194	I-M
120 h vs. 72 h	9.445	-9.387 to 28.28	No	ns	0.955	I-N		120 h vs. 72 h	6.9	-0.6263 to 14.43	No	ns	0.1158	I-N
120 h vs. 120 h	9.894	-8.938 to 28.73	No	ns	0.9315	I-O		120 h vs. 120 h	7.041	-0.4850 to 14.57	No	ns	0.0968	I-O
120 h vs. 48 h	9.06	-6.554 to 24.68	No	ns	0.8489	I-P		120 h vs. 48 h	6.432	-1.094 to 13.96	No	ns	0.2007	I-P
120 h vs. 72 h	9.036	-6.578 to 24.65	No	ns	0.8518	I-Q		120 h vs. 72 h	6.282	-1.244 to 13.81	No	ns	0.2356	I-Q
120 h vs. 120 h	8.724	-6.890 to 24.34	No	ns	0.8862	I-R		120 h vs. 120 h	6.591	-0.9350 to 14.12	No	ns	0.1678	I-R
120 h vs. 48 h	9.358	-6.257 to 24.97	No	ns	0.811	I-S		120 h vs. 48 h	5.322	-2.204 to 12.85	No	ns	0.5393	I-S
120 h vs. 72 h	9.176	-6.439 to 24.79	No	ns	0.8348	I-T		120 h vs. 72 h	6.576	-0.9501 to 14.10	No	ns	0.1707	I-T
120 h vs. 120 h	9.291	-6.323 to 24.91	No	ns	0.8199	I-U		120 h vs. 120 h	6.731	-0.7948 to 14.26	No	ns	0.1423	I-U
48 h vs. 72 h	-0.28	-15.17 to 14.61	No	ns	>0.9999	J-K		48 h vs. 72 h	-2.563	-10.09 to 4.963	No	ns	0.9996	J-K
48 h vs. 120 h	0.6757	-14.94 to 16.29	No	ns	>0.9999	J-L		48 h vs. 120 h	0.8772	-7.016 to 8.771	No	ns	>0.9999	J-L
48 h vs. 48 h	0.8959	-17.34 to 19.13	No	ns	>0.9999	J-M		48 h vs. 48 h	2.476	-5.050 to 10.00	No	ns	0.9997	J-M
48 h vs. 72 h	0.5735	-17.66 to 18.81	No	ns	>0.9999	J-N		48 h vs. 72 h	2.501	-5.025 to 10.03	No	ns	0.9997	J-N
48 h vs. 120 h	1.023	-17.21 to 19.26	No	ns	>0.9999	J-O		48 h vs. 120 h	2.642	-4.884 to 10.17	No	ns	0.9993	J-O
48 h vs. 48 h	0.1895	-14.70 to 15.08	No	ns	>0.9999	J-P		48 h vs. 48 h	2.033	-5.493 to 9.559	No	ns	>0.9999	J-P
48 h vs. 72 h	0.1655	-14.72 to 15.05	No	ns	>0.9999	J-Q		48 h vs. 72 h	1.883	-5.643 to 9.409	No	ns	>0.9999	J-Q
48 h vs. 120 h	-0.1468	-15.03 to 14.74	No	ns	>0.9999	J-R		48 h vs. 120 h	2.192	-5.334 to 9.719	No	ns	>0.9999	J-R
48 h vs. 48 h	0.4871	-14.40 to 15.38	No	ns	>0.9999	J-S		48 h vs. 48 h	0.9237	-6.602 to 8.450	No	ns	>0.9999	J-S
48 h vs. 72 h	0.3047	-14.58 to 15.19	No	ns	>0.9999	J-T		48 h vs. 72 h	2.177	-5.349 to 9.703	No	ns	>0.9999	J-T
48 h vs. 120 h	0.4204	-14.47 to 15.31	No	ns	>0.9999	J-U		48 h vs. 120 h	2.333	-5.194 to 9.859	No	ns	0.9999	J-U
72 h vs. 120 h	0.9557	-14.66 to 16.57	No	ns	>0.9999	K-L		72 h vs. 120 h	3.44	-4.454 to 11.33	No	ns	0.9898	K-L
72 h vs. 48 h	1.176	-17.06 to 19.41	No	ns	>0.9999	K-M		72 h vs. 48 h	5.039	-2.487 to 12.57	No	ns	0.6417	K-M
72 h vs. 72 h	0.8535	-17.38 to 19.09	No	ns	>0.9999	K-N		72 h vs. 72 h	5.064	-2.462 to 12.59	No	ns	0.6328	K-N
72 h vs. 120 h	1.303	-16.93 to 19.54	No	ns	>0.9999	K-O		72 h vs. 120 h	5.205	-2.321 to 12.73	No	ns	0.5818	K-O
72 h vs. 48 h	0.4695	-14.42 to 15.36	No	ns	>0.9999	K-P		72 h vs. 48 h	4.596	-2.930 to 12.12	No	ns	0.7883	K-P
72 h vs. 72 h	0.4454	-14.44 to 15.33	No	ns	>0.9999	K-Q		72 h vs. 72 h	4.446	-3.080 to 11.97	No	ns	0.8304	K-Q
72 h vs. 120 h	0.1332	-14.75 to 15.02	No	ns	>0.9999	K-R		72 h vs. 120 h	4.755	-2.771 to 12.28	No	ns	0.7388	K-R
72 h vs. 48 h	0.767	-14.12 to 15.66	No	ns	>0.9999	K-S		72 h vs. 48 h	3.486	-4.040 to 11.01	No	ns	0.98	K-S
72 h vs. 72 h	0.5847	-14.30 to 15.47	No	ns	>0.9999	K-T		72 h vs. 72 h	4.74	-2.786 to 12.27	No	ns	0.7436	K-T
72 h vs. 120 h	0.7004	-14.19 to 15.59	No	ns	>0.9999	K-U		72 h vs. 120 h	4.895	-2.631 to 12.42	No	ns	0.6919	K-U
120 h vs. 48 h	0.2202	-18.61 to 19.05	No	ns	>0.9999	L-M		120 h vs. 48 h	1.599	-6.294 to 9.493	No	ns	>0.9999	L-M
120 h vs. 72 h	-0.1022	-18.93 to 18.73	No	ns	>0.9999	L-N		120 h vs. 72 h	1.624	-6.269 to 9.517	No	ns	>0.9999	L-N
120 h vs. 120 h	0.347	-18.48 to 19.18	No	ns	>0.9999	L-O		120 h vs. 120 h	1.765	-6.128 to 9.659	No	ns	>0.9999	L-O
120 h vs. 48 h	-0.4862	-16.10 to 15.13	No	ns	>0.9999	L-P		120 h vs. 48 h	1.156	-6.738 to 9.049	No	ns	>0.9999	L-P
120 h vs. 72 h	-0.5103	-16.12 to 15.10	No	ns	>0.9999	L-Q		120 h vs. 72 h	1.006	-6.888 to 8.899	No	ns	>0.9999	L-Q
120 h vs. 120 h	-0.8225	-16.44 to 14.79	No	ns	>0.9999	L-R		120 h vs. 120 h	1.315	-6.578 to 9.209	No	ns	>0.9999	L-R
120 h vs. 48 h	-0.1886	-15.80 to 15.43	No	ns	>0.9999	L-S		120 h vs. 48 h	0.04658	-7.847 to 7.940	No	ns	>0.9999	L-S
120 h vs. 72 h	-0.371	-15.99 to 15.24	No	ns	>0.9999	L-T		120 h vs. 72 h	1.3	-6.593 to 9.194	No	ns	>0.9999	L-T
120 h vs. 120 h	-0.2553	-15.87 to 15.36	No	ns	>0.9999	L-U		120 h vs. 120 h	1.455	-6.438 to 9.349	No	ns	>0.9999	L-U
48 h vs. 72 h	-0.3223	-21.38 to 20.73	No	ns	>0.9999	M-N		48 h vs. 72 h	0.0249	-7.501 to 7.551	No	ns	>0.9999	M-N
48 h vs. 120 h	0.1269	-20.93 to 21.18	No	ns	>0.9999	M-O		48 h vs. 120 h	0.1662	-7.360 to 7.692	No	ns	>0.9999	M-O
48 h vs. 48 h	-0.7064	-18.94 to 17.53	No	ns	>0.9999	M-P		48 h vs. 48 h	-0.4432	-7.969 to 7.083	No	ns	>0.9999	M-P
48 h vs. 72 h	-0.7304	-18.96 to 17.50	No	ns	>0.9999	M-Q		48 h vs. 72 h	-0.5932	-8.119 to 6.933	No	ns	>0.9999	M-Q
48 h vs. 120 h	-1.043	-19.28 to 17.19	No	ns	>0.9999	M-R		48 h vs. 120 h	-0.2838	-7.810 to 7.242	No	ns	>0.9999	M-R
48 h vs. 48 h	-0.4088	-18.64 to 17.83	No	ns	>0.9999	M-S		48 h vs. 48 h	-1.552	-9.079 to 5.974	No	ns	>0.9999	M-S
48 h vs. 72 h	-0.5911	-18.83 to 17.64	No	ns	>0.9999	M-T		48 h vs. 72 h	-0.2989	-7.825 to 7.227	No	ns	>0.9999	M-T
48 h vs. 120 h	-0.4754	-18.71 to 17.76	No	ns	>0.9999	M-U		48 h vs. 120 h	-0.1437	-7.670 to 7.382	No	ns	>0.9999	M-U
72 h vs. 120 h	0.4492	-20.61 to 21.50	No	ns	>0.9999	N-O		72 h vs. 120 h	0.1413	-7.385 to 7.667	No	ns	>0.9999	N-O
72 h vs. 48 h	-0.384	-18.62 to 17.85	No	ns	>0.9999	N-P		72 h vs. 48 h	-0.4681	-7.994 to 7.058	No	ns	>0.9999	N-P
72 h vs. 72 h	-0.4081	-18.64 to 17.83	No	ns	>0.9999	N-Q		72 h vs. 72 h	-0.6181	-8.144 to 6.908	No	ns	>0.9999	N-Q
72 h vs. 120 h	-0.7203	-18.95 to 17.51	No	ns	>0.9999	N-R		72 h vs. 120 h	-0.3087	-7.835 to 7.217	No	ns	>0.9999	N-R
72 h vs. 48 h	-0.08646	-18.32 to 18.15	No	ns	>0.9999	N-S		72 h vs. 48 h	-1.577	-9.104 to 5.949	No	ns	>0.9999	N-S
72 h vs. 72 h	-0.2688	-18.50 to 17.97	No	ns	>0.9999	N-T		72 h vs. 72 h	-0.3238	-7.850 to 7.202	No	ns	>0.9999	N-T
72 h vs. 120 h	-0.1531	-18.39 to 18.08	No	ns	>0.9999	N-U		72 h vs. 120 h	-0.1686	-7.695 to 7.358	No	ns	>0.9999	N-U
120 h vs. 48 h	-0.8332	-19.07 to 17.40	No	ns	>0.9999	O-P		120 h vs. 48 h	-0.6094	-8.135 to 6.917	No	ns	>0.9999	O-P
120 h vs. 72 h	-0.8573	-19.09 to 17.38	No	ns	>0.9999	O-Q		120 h vs. 72 h	-0.7593	-8.285 to 6.767	No	ns	>0.9999	O-Q
120 h vs. 120 h	-1.17	-19.40 to 17.06	No	ns	>0.9999	O-R		120 h vs. 120 h	-0.45	-7.976 to 7.076	No	ns	>0.9999	O-R
120 h vs. 48 h	-0.5357	-18.77 to 17.70	No	ns	>0.9999	O-S		120 h vs. 48 h	-1.719	-9.245 to 5.807	No	ns	>0.9999	O-S
120 h vs. 72 h	-0.718	-18.95 to 17.52	No	ns	>0.9999	O-T		120 h vs. 72 h	-0.4651	-7.991 to 7.061	No	ns	>0.9999	O-T
120 h vs. 120 h	-0.6023	-18.84 to 17.63	No	ns	>0.9999	O-U		120 h vs. 120 h	-0.3098	-7.836 to 7.216	No	ns	>0.9999	O-U
48 h vs. 72 h	-0.02407	-14.91 to 14.86	No	ns	>0.9999	P-Q		48 h vs. 72 h	-0.15	-7.676 to 7.376	No	ns	>0.9999	P-Q
48 h vs. 120 h	-0.3363	-15.22 to 14.55	No	ns	>0.9999	P-R		48 h vs. 120 h	0.1593	-7.367 to 7.685	No	ns	>0.9999	P-R
48 h vs. 48 h	0.2975	-14.59 to 15.19	No	ns	>0.9999	P-S		48 h vs. 48 h	-1.109	-8.635 to 6.417	No	ns	>0.9999	P-S
48 h vs. 72 h	0.1152	-14.77 to 15.00	No	ns	>0.9999	P-T		48 h vs. 72 h	0.1443	-7.382 to 7.670	No	ns	>0.9999	P-T
48 h vs. 120 h	0.2309	-14.66 to 15.12	No	ns	>0.9999	P-U		48 h vs. 120 h	0.2995	-7.227 to 7.826	No	ns	>0.9999	P-U
72 h vs. 120 h	-0.3122	-15.20 to 14.58	No	ns	>0.9999	Q-R		72 h vs. 120 h	0.3093	-7.217 to 7.835	No	ns	>0.9999	Q-R
72 h vs. 48 h	0.3216	-14.57 to 15.21	No	ns	>0.9999	Q-S		72 h vs. 48 h	-0.9593	-8.485 to 6.567	No	ns	>0.9999	Q-S
72 h vs. 72 h	0.1393	-14.75 to 15.03	No	ns	>0.9999	Q-T		72 h vs. 72 h	0.2943	-7.232 to 7.820	No	ns	>0.9999	Q-T
72 h vs. 120 h	0.255	-14.63 to 15.14	No	ns	>0.9999	Q-U		72 h vs. 120 h	0.4495	-7.077 to 7.976	No	ns	>0.9999	Q-U
120 h vs. 48 h	0.6338	-14.25 to 15.52	No	ns	>0.9999	R-S		120 h vs. 48 h	-1.269	-8.795 to 6.257	No	ns	>0.9999	R-S
120 h vs. 72 h	0.4515	-14.44 to 15.34	No	ns	>0.9999	R-T		120 h vs. 72 h	-0.01509	-7.541 to 7.511	No	ns	>0.9999	R-T
120 h vs. 120 h	0.5672	-14.32 to 15.46	No	ns	>0.9999	R-U		120 h vs. 120 h	0.1402	-7.386 to 7.666	No	ns	>0.9999	R-U
48 h vs. 72 h	-0.1823	-15.07 to 14.71	No	ns	>0.9999	S-T		48 h vs. 72 h	1.254	-6.273 to 8.780	No	ns	>0.9999	S-T
48 h vs. 120 h	-0.06663	-14.95 to 14.82	No	ns	>0.9999	S-U		48 h vs. 120 h	1.409	-6.117 to 8.935	No	ns	>0.9999	S-U
72 h vs. 120 h	0.1157	-14.77 to 15.00	No	ns	>0.9999	T-U		72 h vs. 120 h	0.1553	-7.371 to 7.681	No	ns	>0.9999	T-U

## Sheet: Figure 6
Statistic models and outputs of Figure 6-A
Number of families	1
Number of comparisons per family	6
Alpha	0.05
Tukey's multiple comparisons test	Mean diff.	95.00% CI of diff.	Below threshold?	Summary	Adjusted P Value
4 d vs. 6 d	-1.225	-20.78 to 18.33	No	ns	0.9983	A-B
4 d vs. 3 d	-71.33	-98.61 to -44.04	Yes	****	<0.0001	A-C
4 d vs. 4 d	-260	-287.3 to -232.7	Yes	****	<0.0001	A-D
6 d vs. 3 d	-70.1	-98.32 to -41.88	Yes	****	<0.0001	B-C
6 d vs. 4 d	-258.8	-287.0 to -230.5	Yes	****	<0.0001	B-D
3 d vs. 4 d	-188.7	-222.7 to -154.6	Yes	****	<0.0001	C-D
Test details	Mean 1	Mean 2	Mean diff.	SE of diff.	n1	n2	q	DF
4 d vs. 6 d	0.702	1.927	-1.225	7.332	21	16	0.2363	45
4 d vs. 3 d	0.702	72.03	-71.33	10.23	21	6	9.862	45
4 d vs. 4 d	0.702	260.7	-260	10.23	21	6	35.95	45
6 d vs. 3 d	1.927	72.03	-70.1	10.58	16	6	9.373	45
6 d vs. 4 d	1.927	260.7	-258.8	10.58	16	6	34.6	45
3 d vs. 4 d	72.03	260.7	-188.7	12.76	6	6	20.92	45
Statistic models and outputs of Figure 6-B
Number of families	1
Number of comparisons per family	6
Alpha	0.05
Tukey's multiple comparisons test	Mean diff.	95.00% CI of diff.	Below threshold?	Summary	Adjusted P Value
3 d vs. 5 d	-0.01979	-0.03474 to -0.004833	Yes	**	0.0069	A-B
3 d vs. 3 d	-0.002119	-0.01707 to 0.01283	No	ns	0.9786	A-C
3 d vs. 4 d	-0.04412	-0.05907 to -0.02917	Yes	****	<0.0001	A-D
5 d vs. 3 d	0.01767	0.002149 to 0.03318	Yes	*	0.0219	B-C
5 d vs. 4 d	-0.02433	-0.03985 to -0.008816	Yes	**	0.0014	B-D
3 d vs. 4 d	-0.042	-0.05752 to -0.02648	Yes	****	<0.0001	C-D
Test details	Mean 1	Mean 2	Mean diff.	SE of diff.	n1	n2	q	DF
3 d vs. 5 d	0.0007143	0.0205	-0.01979	0.005365	7	6	5.216	21
3 d vs. 3 d	0.0007143	0.002833	-0.002119	0.005365	7	6	0.5586	21
3 d vs. 4 d	0.0007143	0.04483	-0.04412	0.005365	7	6	11.63	21
5 d vs. 3 d	0.0205	0.002833	0.01767	0.005567	6	6	4.488	21
5 d vs. 4 d	0.0205	0.04483	-0.02433	0.005567	6	6	6.181	21
3 d vs. 4 d	0.002833	0.04483	-0.042	0.005567	6	6	10.67	21
Statistic models and outputs of Figure 6-C
Number of families	1
Number of comparisons per family	6
Alpha	0.05
Tukey's multiple comparisons test	Mean diff.	95.00% CI of diff.	Below threshold?	Summary	Adjusted P Value
4 d vs. 6 d	-0.157	-8.578 to 8.264	No	ns	>0.9999	A-B
4 d vs. 3 d	-0.4314	-8.546 to 7.683	No	ns	0.9988	A-C
4 d vs. 4 d	-11.8	-20.22 to -3.378	Yes	**	0.0042	A-D
6 d vs. 3 d	-0.2744	-8.389 to 7.840	No	ns	0.9997	B-C
6 d vs. 4 d	-11.64	-20.06 to -3.221	Yes	**	0.0047	B-D
3 d vs. 4 d	-11.37	-19.48 to -3.253	Yes	**	0.0042	C-D
Test details	Mean 1	Mean 2	Mean diff.	SE of diff.	n1	n2	q	DF
4 d vs. 6 d	0.04317	0.2002	-0.157	3.021	6	6	0.07349	21
4 d vs. 3 d	0.04317	0.4746	-0.4314	2.911	6	7	0.2096	21
4 d vs. 4 d	0.04317	11.84	-11.8	3.021	6	6	5.523	21
6 d vs. 3 d	0.2002	0.4746	-0.2744	2.911	6	7	0.1333	21
6 d vs. 4 d	0.2002	11.84	-11.64	3.021	6	6	5.45	21
3 d vs. 4 d	0.4746	11.84	-11.37	2.911	7	6	5.522	21
Statistic models and outputs of Figure 6-D
Table Analyzed	Ma flies with GFP Final
Two-way ANOVA	Ordinary
Alpha	0.05
Source of Variation	% of total variation	P value	P value summary	Significant?
Interaction	96.41	<0.0001	****	Yes
Row Factor	0	>0.9999	ns	No
Column Factor	0.6897	0.0252	*	Yes
ANOVA table	SS	DF	MS	F (DFn, DFd)	P value
Interaction	40062	5	8012	F (5, 24) = 159.4	P<0.0001
Row Factor	0	5	0	F (5, 24) = 0.000	P>0.9999
Column Factor	286.6	1	286.6	F (1, 24) = 5.702	P=0.0252
Number of families	2
Number of comparisons per family	15
Alpha	0.05
Tukey's multiple comparisons test	Mean diff.	95.00% CI of diff.	Below threshold?	Summary	Adjusted P Value
GFP
48 h vs. 72 h	-20.44	-38.34 to -2.544	Yes	*	0.0187
48 h vs. 96 h	-57.02	-74.92 to -39.12	Yes	****	<0.0001
48 h vs. 48 h	-22.75	-40.65 to -4.854	Yes	**	0.0073
48 h vs. 72 h	-80.04	-97.94 to -62.14	Yes	****	<0.0001
48 h vs. 96 h	-91.72	-109.6 to -73.82	Yes	****	<0.0001
72 h vs. 96 h	-36.57	-54.47 to -18.67	Yes	****	<0.0001
72 h vs. 48 h	-2.31	-20.21 to 15.59	No	ns	0.9985
72 h vs. 72 h	-59.59	-77.49 to -41.69	Yes	****	<0.0001
72 h vs. 96 h	-71.28	-89.18 to -53.38	Yes	****	<0.0001
96 h vs. 48 h	34.26	16.36 to 52.16	Yes	****	<0.0001
96 h vs. 72 h	-23.02	-40.92 to -5.121	Yes	**	0.0066
96 h vs. 96 h	-34.7	-52.60 to -16.80	Yes	****	<0.0001
48 h vs. 72 h	-57.28	-75.18 to -39.38	Yes	****	<0.0001
48 h vs. 96 h	-68.97	-86.87 to -51.07	Yes	****	<0.0001
72 h vs. 96 h	-11.68	-29.58 to 6.216	No	ns	0.3617
none
48 h vs. 72 h	20.44	2.544 to 38.34	Yes	*	0.0187
48 h vs. 96 h	57.02	39.12 to 74.92	Yes	****	<0.0001
48 h vs. 48 h	22.75	4.854 to 40.65	Yes	**	0.0073
48 h vs. 72 h	80.04	62.14 to 97.94	Yes	****	<0.0001
48 h vs. 96 h	91.72	73.82 to 109.6	Yes	****	<0.0001
72 h vs. 96 h	36.57	18.67 to 54.47	Yes	****	<0.0001
72 h vs. 48 h	2.31	-15.59 to 20.21	No	ns	0.9985
72 h vs. 72 h	59.59	41.69 to 77.49	Yes	****	<0.0001
72 h vs. 96 h	71.28	53.38 to 89.18	Yes	****	<0.0001
96 h vs. 48 h	-34.26	-52.16 to -16.36	Yes	****	<0.0001
96 h vs. 72 h	23.02	5.121 to 40.92	Yes	**	0.0066
96 h vs. 96 h	34.7	16.80 to 52.60	Yes	****	<0.0001
48 h vs. 72 h	57.28	39.38 to 75.18	Yes	****	<0.0001
48 h vs. 96 h	68.97	51.07 to 86.87	Yes	****	<0.0001
72 h vs. 96 h	11.68	-6.216 to 29.58	No	ns	0.3617
Test details	Mean 1	Mean 2	Mean diff.	SE of diff.	N1	N2	q	DF
GFP
48 h vs. 72 h	1.85	22.29	-20.44	5.789	3	3	4.994	24
48 h vs. 96 h	1.85	58.87	-57.02	5.789	3	3	13.93	24
48 h vs. 48 h	1.85	24.6	-22.75	5.789	3	3	5.558	24
48 h vs. 72 h	1.85	81.89	-80.04	5.789	3	3	19.55	24
48 h vs. 96 h	1.85	93.57	-91.72	5.789	3	3	22.41	24
72 h vs. 96 h	22.29	58.87	-36.57	5.789	3	3	8.935	24
72 h vs. 48 h	22.29	24.6	-2.31	5.789	3	3	0.5643	24
72 h vs. 72 h	22.29	81.89	-59.59	5.789	3	3	14.56	24
72 h vs. 96 h	22.29	93.57	-71.28	5.789	3	3	17.41	24
96 h vs. 48 h	58.87	24.6	34.26	5.789	3	3	8.37	24
96 h vs. 72 h	58.87	81.89	-23.02	5.789	3	3	5.624	24
96 h vs. 96 h	58.87	93.57	-34.7	5.789	3	3	8.478	24
48 h vs. 72 h	24.6	81.89	-57.28	5.789	3	3	13.99	24
48 h vs. 96 h	24.6	93.57	-68.97	5.789	3	3	16.85	24
72 h vs. 96 h	81.89	93.57	-11.68	5.789	3	3	2.854	24
none
48 h vs. 72 h	98.15	77.71	20.44	5.789	3	3	4.994	24
48 h vs. 96 h	98.15	41.13	57.02	5.789	3	3	13.93	24
48 h vs. 48 h	98.15	75.4	22.75	5.789	3	3	5.558	24
48 h vs. 72 h	98.15	18.11	80.04	5.789	3	3	19.55	24
48 h vs. 96 h	98.15	6.43	91.72	5.789	3	3	22.41	24
72 h vs. 96 h	77.71	41.13	36.57	5.789	3	3	8.935	24
72 h vs. 48 h	77.71	75.4	2.31	5.789	3	3	0.5643	24
72 h vs. 72 h	77.71	18.11	59.59	5.789	3	3	14.56	24
72 h vs. 96 h	77.71	6.43	71.28	5.789	3	3	17.41	24
96 h vs. 48 h	41.13	75.4	-34.26	5.789	3	3	8.37	24
96 h vs. 72 h	41.13	18.11	23.02	5.789	3	3	5.624	24
96 h vs. 96 h	41.13	6.43	34.7	5.789	3	3	8.478	24
48 h vs. 72 h	75.4	18.11	57.28	5.789	3	3	13.99	24
48 h vs. 96 h	75.4	6.43	68.97	5.789	3	3	16.85	24
72 h vs. 96 h	18.11	6.43	11.68	5.789	3	3	2.854	24

## Sheet: Figure 8
Statistic models and outputs of Figure 8A
Number of families	1
Number of comparisons per family	91
Alpha	0.05
Tukey's multiple comparisons test	Mean diff.	95.00% CI of diff.	Below threshold?	Summary	Adjusted P Value
4 d vs. 6 d	-2.018	-49.56 to 45.52	No	ns	>0.9999	A-B
4 d vs. 4 d	-0.3773	-54.46 to 53.71	No	ns	>0.9999	A-C
4 d vs. 6 d	-2.352	-56.43 to 51.73	No	ns	>0.9999	A-D
4 d vs. 4 d	-0.2733	-54.36 to 53.81	No	ns	>0.9999	A-E
4 d vs. 6 d	-3.773	-54.36 to 46.82	No	ns	>0.9999	A-F
4 d vs. 3 d	-49.69	-98.06 to -1.313	Yes	*	0.0383	A-G
4 d vs. 4 d	-226.4	-277.0 to -175.8	Yes	****	<0.0001	A-H
4 d vs. 4 d	0.03857	-54.04 to 54.12	No	ns	>0.9999	A-I
4 d vs. 6 d	-0.5414	-54.62 to 53.54	No	ns	>0.9999	A-J
4 d vs. 4 d	-0.0706	-54.15 to 54.01	No	ns	>0.9999	A-K
4 d vs. 6 d	-10.13	-64.21 to 43.95	No	ns	>0.9999	A-L
4 d vs. 4 d	-2.487	-56.57 to 51.60	No	ns	>0.9999	A-M
4 d vs. 6 d	-15.11	-69.19 to 38.97	No	ns	0.9994	A-N
6 d vs. 4 d	1.641	-45.90 to 49.18	No	ns	>0.9999	B-C
6 d vs. 6 d	-0.3337	-47.88 to 47.21	No	ns	>0.9999	B-D
6 d vs. 4 d	1.745	-45.80 to 49.29	No	ns	>0.9999	B-E
6 d vs. 6 d	-1.754	-45.28 to 41.77	No	ns	>0.9999	B-F
6 d vs. 3 d	-47.67	-88.60 to -6.739	Yes	**	0.0088	B-G
6 d vs. 4 d	-224.4	-267.9 to -180.9	Yes	****	<0.0001	B-H
6 d vs. 4 d	2.057	-45.48 to 49.60	No	ns	>0.9999	B-I
6 d vs. 6 d	1.477	-46.06 to 49.02	No	ns	>0.9999	B-J
6 d vs. 4 d	1.948	-45.59 to 49.49	No	ns	>0.9999	B-K
6 d vs. 6 d	-8.111	-55.65 to 39.43	No	ns	>0.9999	B-L
6 d vs. 4 d	-0.4682	-48.01 to 47.07	No	ns	>0.9999	B-M
6 d vs. 6 d	-13.09	-60.63 to 34.45	No	ns	0.9995	B-N
4 d vs. 6 d	-1.975	-56.06 to 52.11	No	ns	>0.9999	C-D
4 d vs. 4 d	0.1039	-53.98 to 54.19	No	ns	>0.9999	C-E
4 d vs. 6 d	-3.396	-53.99 to 47.19	No	ns	>0.9999	C-F
4 d vs. 3 d	-49.31	-97.68 to -0.9359	Yes	*	0.0414	C-G
4 d vs. 4 d	-226.1	-276.6 to -175.5	Yes	****	<0.0001	C-H
4 d vs. 4 d	0.4158	-53.67 to 54.50	No	ns	>0.9999	C-I
4 d vs. 6 d	-0.1642	-54.25 to 53.92	No	ns	>0.9999	C-J
4 d vs. 4 d	0.3067	-53.78 to 54.39	No	ns	>0.9999	C-K
4 d vs. 6 d	-9.752	-63.84 to 44.33	No	ns	>0.9999	C-L
4 d vs. 4 d	-2.109	-56.19 to 51.97	No	ns	>0.9999	C-M
4 d vs. 6 d	-14.73	-68.82 to 39.35	No	ns	0.9996	C-N
6 d vs. 4 d	2.079	-52.00 to 56.16	No	ns	>0.9999	D-E
6 d vs. 6 d	-1.421	-52.01 to 49.17	No	ns	>0.9999	D-F
6 d vs. 3 d	-47.33	-95.71 to 1.039	No	ns	0.0614	D-G
6 d vs. 4 d	-224.1	-274.7 to -173.5	Yes	****	<0.0001	D-H
6 d vs. 4 d	2.391	-51.69 to 56.47	No	ns	>0.9999	D-I
6 d vs. 6 d	1.811	-52.27 to 55.89	No	ns	>0.9999	D-J
6 d vs. 4 d	2.281	-51.80 to 56.36	No	ns	>0.9999	D-K
6 d vs. 6 d	-7.777	-61.86 to 46.31	No	ns	>0.9999	D-L
6 d vs. 4 d	-0.1345	-54.22 to 53.95	No	ns	>0.9999	D-M
6 d vs. 6 d	-12.76	-66.84 to 41.32	No	ns	>0.9999	D-N
4 d vs. 6 d	-3.499	-54.09 to 47.09	No	ns	>0.9999	E-F
4 d vs. 3 d	-49.41	-97.79 to -1.040	Yes	*	0.0405	E-G
4 d vs. 4 d	-226.2	-276.7 to -175.6	Yes	****	<0.0001	E-H
4 d vs. 4 d	0.3119	-53.77 to 54.39	No	ns	>0.9999	E-I
4 d vs. 6 d	-0.2681	-54.35 to 53.81	No	ns	>0.9999	E-J
4 d vs. 4 d	0.2027	-53.88 to 54.29	No	ns	>0.9999	E-K
4 d vs. 6 d	-9.856	-63.94 to 44.23	No	ns	>0.9999	E-L
4 d vs. 4 d	-2.213	-56.30 to 51.87	No	ns	>0.9999	E-M
4 d vs. 6 d	-14.84	-68.92 to 39.25	No	ns	0.9995	E-N
6 d vs. 3 d	-45.91	-90.35 to -1.480	Yes	*	0.036	F-G
6 d vs. 4 d	-222.7	-269.5 to -175.8	Yes	****	<0.0001	F-H
6 d vs. 4 d	3.811	-46.78 to 54.40	No	ns	>0.9999	F-I
6 d vs. 6 d	3.231	-47.36 to 53.82	No	ns	>0.9999	F-J
6 d vs. 4 d	3.702	-46.89 to 54.29	No	ns	>0.9999	F-K
6 d vs. 6 d	-6.357	-56.95 to 44.23	No	ns	>0.9999	F-L
6 d vs. 4 d	1.286	-49.30 to 51.88	No	ns	>0.9999	F-M
6 d vs. 6 d	-11.34	-61.93 to 39.25	No	ns	>0.9999	F-N
3 d vs. 4 d	-176.7	-221.2 to -132.3	Yes	****	<0.0001	G-H
3 d vs. 4 d	49.73	1.352 to 98.10	Yes	*	0.038	G-I
3 d vs. 6 d	49.15	0.7717 to 97.52	Yes	*	0.0428	G-J
3 d vs. 4 d	49.62	1.243 to 97.99	Yes	*	0.0389	G-K
3 d vs. 6 d	39.56	-8.816 to 87.93	No	ns	0.2327	G-L
3 d vs. 4 d	47.2	-1.173 to 95.57	No	ns	0.063	G-M
3 d vs. 6 d	34.58	-13.80 to 82.95	No	ns	0.4412	G-N
4 d vs. 4 d	226.5	175.9 to 277.1	Yes	****	<0.0001	H-I
4 d vs. 6 d	225.9	175.3 to 276.5	Yes	****	<0.0001	H-J
4 d vs. 4 d	226.4	175.8 to 277.0	Yes	****	<0.0001	H-K
4 d vs. 6 d	216.3	165.7 to 266.9	Yes	****	<0.0001	H-L
4 d vs. 4 d	223.9	173.4 to 274.5	Yes	****	<0.0001	H-M
4 d vs. 6 d	211.3	160.7 to 261.9	Yes	****	<0.0001	H-N
4 d vs. 6 d	-0.58	-54.66 to 53.50	No	ns	>0.9999	I-J
4 d vs. 4 d	-0.1092	-54.19 to 53.97	No	ns	>0.9999	I-K
4 d vs. 6 d	-10.17	-64.25 to 43.91	No	ns	>0.9999	I-L
4 d vs. 4 d	-2.525	-56.61 to 51.56	No	ns	>0.9999	I-M
4 d vs. 6 d	-15.15	-69.23 to 38.93	No	ns	0.9994	I-N
6 d vs. 4 d	0.4708	-53.61 to 54.55	No	ns	>0.9999	J-K
6 d vs. 6 d	-9.588	-63.67 to 44.49	No	ns	>0.9999	J-L
6 d vs. 4 d	-1.945	-56.03 to 52.14	No	ns	>0.9999	J-M
6 d vs. 6 d	-14.57	-68.65 to 39.51	No	ns	0.9996	J-N
4 d vs. 6 d	-10.06	-64.14 to 44.02	No	ns	>0.9999	K-L
4 d vs. 4 d	-2.416	-56.50 to 51.67	No	ns	>0.9999	K-M
4 d vs. 6 d	-15.04	-69.12 to 39.04	No	ns	0.9994	K-N
6 d vs. 4 d	7.643	-46.44 to 61.73	No	ns	>0.9999	L-M
6 d vs. 6 d	-4.981	-59.06 to 49.10	No	ns	>0.9999	L-N
4 d vs. 6 d	-12.62	-66.71 to 41.46	No	ns	>0.9999	M-N
Test details	Mean 1	Mean 2	Mean diff.	SE of diff.	n1	n2	q	DF
4 d vs. 6 d	0.1161	2.134	-2.018	13.76	6	11	0.2074	83
4 d vs. 4 d	0.1161	0.4933	-0.3773	15.65	6	6	0.03409	83
4 d vs. 6 d	0.1161	2.468	-2.352	15.65	6	6	0.2125	83
4 d vs. 4 d	0.1161	0.3894	-0.2733	15.65	6	6	0.02469	83
4 d vs. 6 d	0.1161	3.889	-3.773	14.64	6	8	0.3644	83
4 d vs. 3 d	0.1161	49.8	-49.69	14	6	10	5.019	83
4 d vs. 4 d	0.1161	226.5	-226.4	14.64	6	8	21.87	83
4 d vs. 4 d	0.1161	0.0775	0.03857	15.65	6	6	0.003485	83
4 d vs. 6 d	0.1161	0.6575	-0.5414	15.65	6	6	0.04892	83
4 d vs. 4 d	0.1161	0.1867	-0.0706	15.65	6	6	0.006378	83
4 d vs. 6 d	0.1161	10.25	-10.13	15.65	6	6	0.9152	83
4 d vs. 4 d	0.1161	2.603	-2.487	15.65	6	6	0.2247	83
4 d vs. 6 d	0.1161	15.23	-15.11	15.65	6	6	1.365	83
6 d vs. 4 d	2.134	0.4933	1.641	13.76	11	6	0.1687	83
6 d vs. 6 d	2.134	2.468	-0.3337	13.76	11	6	0.0343	83
6 d vs. 4 d	2.134	0.3894	1.745	13.76	11	6	0.1794	83
6 d vs. 6 d	2.134	3.889	-1.754	12.6	11	8	0.197	83
6 d vs. 3 d	2.134	49.8	-47.67	11.85	11	10	5.691	83
6 d vs. 4 d	2.134	226.5	-224.4	12.6	11	8	25.19	83
6 d vs. 4 d	2.134	0.0775	2.057	13.76	11	6	0.2114	83
6 d vs. 6 d	2.134	0.6575	1.477	13.76	11	6	0.1518	83
6 d vs. 4 d	2.134	0.1867	1.948	13.76	11	6	0.2002	83
6 d vs. 6 d	2.134	10.25	-8.111	13.76	11	6	0.8337	83
6 d vs. 4 d	2.134	2.603	-0.4682	13.76	11	6	0.04812	83
6 d vs. 6 d	2.134	15.23	-13.09	13.76	11	6	1.346	83
4 d vs. 6 d	0.4933	2.468	-1.975	15.65	6	6	0.1784	83
4 d vs. 4 d	0.4933	0.3894	0.1039	15.65	6	6	0.009392	83
4 d vs. 6 d	0.4933	3.889	-3.396	14.64	6	8	0.328	83
4 d vs. 3 d	0.4933	49.8	-49.31	14	6	10	4.981	83
4 d vs. 4 d	0.4933	226.5	-226.1	14.64	6	8	21.83	83
4 d vs. 4 d	0.4933	0.0775	0.4158	15.65	6	6	0.03757	83
4 d vs. 6 d	0.4933	0.6575	-0.1642	15.65	6	6	0.01483	83
4 d vs. 4 d	0.4933	0.1867	0.3067	15.65	6	6	0.02771	83
4 d vs. 6 d	0.4933	10.25	-9.752	15.65	6	6	0.8811	83
4 d vs. 4 d	0.4933	2.603	-2.109	15.65	6	6	0.1906	83
4 d vs. 6 d	0.4933	15.23	-14.73	15.65	6	6	1.331	83
6 d vs. 4 d	2.468	0.3894	2.079	15.65	6	6	0.1878	83
6 d vs. 6 d	2.468	3.889	-1.421	14.64	6	8	0.1372	83
6 d vs. 3 d	2.468	49.8	-47.33	14	6	10	4.781	83
6 d vs. 4 d	2.468	226.5	-224.1	14.64	6	8	21.64	83
6 d vs. 4 d	2.468	0.0775	2.391	15.65	6	6	0.216	83
6 d vs. 6 d	2.468	0.6575	1.811	15.65	6	6	0.1636	83
6 d vs. 4 d	2.468	0.1867	2.281	15.65	6	6	0.2061	83
6 d vs. 6 d	2.468	10.25	-7.777	15.65	6	6	0.7027	83
6 d vs. 4 d	2.468	2.603	-0.1345	15.65	6	6	0.01216	83
6 d vs. 6 d	2.468	15.23	-12.76	15.65	6	6	1.153	83
4 d vs. 6 d	0.3894	3.889	-3.499	14.64	6	8	0.338	83
4 d vs. 3 d	0.3894	49.8	-49.41	14	6	10	4.991	83
4 d vs. 4 d	0.3894	226.5	-226.2	14.64	6	8	21.84	83
4 d vs. 4 d	0.3894	0.0775	0.3119	15.65	6	6	0.02818	83
4 d vs. 6 d	0.3894	0.6575	-0.2681	15.65	6	6	0.02422	83
4 d vs. 4 d	0.3894	0.1867	0.2027	15.65	6	6	0.01832	83
4 d vs. 6 d	0.3894	10.25	-9.856	15.65	6	6	0.8905	83
4 d vs. 4 d	0.3894	2.603	-2.213	15.65	6	6	0.2	83
4 d vs. 6 d	0.3894	15.23	-14.84	15.65	6	6	1.341	83
6 d vs. 3 d	3.889	49.8	-45.91	12.86	8	10	5.049	83
6 d vs. 4 d	3.889	226.5	-222.7	13.56	8	8	23.23	83
6 d vs. 4 d	3.889	0.0775	3.811	14.64	8	6	0.3681	83
6 d vs. 6 d	3.889	0.6575	3.231	14.64	8	6	0.3121	83
6 d vs. 4 d	3.889	0.1867	3.702	14.64	8	6	0.3576	83
6 d vs. 6 d	3.889	10.25	-6.357	14.64	8	6	0.614	83
6 d vs. 4 d	3.889	2.603	1.286	14.64	8	6	0.1242	83
6 d vs. 6 d	3.889	15.23	-11.34	14.64	8	6	1.095	83
3 d vs. 4 d	49.8	226.5	-176.7	12.86	10	8	19.44	83
3 d vs. 4 d	49.8	0.0775	49.73	14	10	6	5.023	83
3 d vs. 6 d	49.8	0.6575	49.15	14	10	6	4.964	83
3 d vs. 4 d	49.8	0.1867	49.62	14	10	6	5.012	83
3 d vs. 6 d	49.8	10.25	39.56	14	10	6	3.996	83
3 d vs. 4 d	49.8	2.603	47.2	14	10	6	4.768	83
3 d vs. 6 d	49.8	15.23	34.58	14	10	6	3.493	83
4 d vs. 4 d	226.5	0.0775	226.5	14.64	8	6	21.87	83
4 d vs. 6 d	226.5	0.6575	225.9	14.64	8	6	21.82	83
4 d vs. 4 d	226.5	0.1867	226.4	14.64	8	6	21.86	83
4 d vs. 6 d	226.5	10.25	216.3	14.64	8	6	20.89	83
4 d vs. 4 d	226.5	2.603	223.9	14.64	8	6	21.63	83
4 d vs. 6 d	226.5	15.23	211.3	14.64	8	6	20.41	83
4 d vs. 6 d	0.0775	0.6575	-0.58	15.65	6	6	0.0524	83
4 d vs. 4 d	0.0775	0.1867	-0.1092	15.65	6	6	0.009863	83
4 d vs. 6 d	0.0775	10.25	-10.17	15.65	6	6	0.9187	83
4 d vs. 4 d	0.0775	2.603	-2.525	15.65	6	6	0.2281	83
4 d vs. 6 d	0.0775	15.23	-15.15	15.65	6	6	1.369	83
6 d vs. 4 d	0.6575	0.1867	0.4708	15.65	6	6	0.04254	83
6 d vs. 6 d	0.6575	10.25	-9.588	15.65	6	6	0.8663	83
6 d vs. 4 d	0.6575	2.603	-1.945	15.65	6	6	0.1757	83
6 d vs. 6 d	0.6575	15.23	-14.57	15.65	6	6	1.316	83
4 d vs. 6 d	0.1867	10.25	-10.06	15.65	6	6	0.9088	83
4 d vs. 4 d	0.1867	2.603	-2.416	15.65	6	6	0.2183	83
4 d vs. 6 d	0.1867	15.23	-15.04	15.65	6	6	1.359	83
6 d vs. 4 d	10.25	2.603	7.643	15.65	6	6	0.6905	83
6 d vs. 6 d	10.25	15.23	-4.981	15.65	6	6	0.45	83
4 d vs. 6 d	2.603	15.23	-12.62	15.65	6	6	1.141	83
Statistic models and outputs of Figure 8B
Number of families	1
Number of comparisons per family	91
Alpha	0.05
Tukey's multiple comparisons test	Mean diff.	95.00% CI of diff.	Below threshold?	Summary	Adjusted P Value
4 d vs. 6 d	-0.157	-5.847 to 5.533	No	ns	>0.9999	A-B
4 d vs. 4 d	-0.04121	-5.731 to 5.649	No	ns	>0.9999	A-C
4 d vs. 6 d	-0.1004	-5.790 to 5.590	No	ns	>0.9999	A-D
4 d vs. 4 d	-0.06108	-5.751 to 5.629	No	ns	>0.9999	A-E
4 d vs. 6 d	-0.5772	-6.267 to 5.113	No	ns	>0.9999	A-F
4 d vs. 3 d	-0.4314	-5.914 to 5.052	No	ns	>0.9999	A-G
4 d vs. 4 d	-11.8	-17.49 to -6.109	Yes	****	<0.0001	A-H
4 d vs. 4 d	0.0052	-5.685 to 5.695	No	ns	>0.9999	A-I
4 d vs. 6 d	-0.5313	-6.221 to 5.159	No	ns	>0.9999	A-J
4 d vs. 4 d	-0.06083	-5.751 to 5.629	No	ns	>0.9999	A-K
4 d vs. 6 d	-0.682	-6.004 to 4.641	No	ns	>0.9999	A-L
4 d vs. 4 d	-0.1495	-5.633 to 5.333	No	ns	>0.9999	A-M
4 d vs. 6 d	-2.673	-8.363 to 3.017	No	ns	0.9324	A-N
6 d vs. 4 d	0.1158	-5.574 to 5.806	No	ns	>0.9999	B-C
6 d vs. 6 d	0.05658	-5.633 to 5.747	No	ns	>0.9999	B-D
6 d vs. 4 d	0.09592	-5.594 to 5.786	No	ns	>0.9999	B-E
6 d vs. 6 d	-0.4202	-6.110 to 5.270	No	ns	>0.9999	B-F
6 d vs. 3 d	-0.2744	-5.757 to 5.209	No	ns	>0.9999	B-G
6 d vs. 4 d	-11.64	-17.33 to -5.952	Yes	****	<0.0001	B-H
6 d vs. 4 d	0.1622	-5.528 to 5.852	No	ns	>0.9999	B-I
6 d vs. 6 d	-0.3743	-6.064 to 5.316	No	ns	>0.9999	B-J
6 d vs. 4 d	0.09617	-5.594 to 5.786	No	ns	>0.9999	B-K
6 d vs. 6 d	-0.525	-5.847 to 4.798	No	ns	>0.9999	B-L
6 d vs. 4 d	0.007452	-5.476 to 5.490	No	ns	>0.9999	B-M
6 d vs. 6 d	-2.516	-8.206 to 3.174	No	ns	0.9567	B-N
4 d vs. 6 d	-0.05921	-5.749 to 5.631	No	ns	>0.9999	C-D
4 d vs. 4 d	-0.01988	-5.710 to 5.670	No	ns	>0.9999	C-E
4 d vs. 6 d	-0.536	-6.226 to 5.154	No	ns	>0.9999	C-F
4 d vs. 3 d	-0.3902	-5.873 to 5.093	No	ns	>0.9999	C-G
4 d vs. 4 d	-11.76	-17.45 to -6.068	Yes	****	<0.0001	C-H
4 d vs. 4 d	0.04641	-5.644 to 5.736	No	ns	>0.9999	C-I
4 d vs. 6 d	-0.4901	-6.180 to 5.200	No	ns	>0.9999	C-J
4 d vs. 4 d	-0.01963	-5.710 to 5.670	No	ns	>0.9999	C-K
4 d vs. 6 d	-0.6408	-5.963 to 4.682	No	ns	>0.9999	C-L
4 d vs. 4 d	-0.1083	-5.591 to 5.375	No	ns	>0.9999	C-M
4 d vs. 6 d	-2.632	-8.322 to 3.058	No	ns	0.9395	C-N
6 d vs. 4 d	0.03933	-5.651 to 5.729	No	ns	>0.9999	D-E
6 d vs. 6 d	-0.4768	-6.167 to 5.213	No	ns	>0.9999	D-F
6 d vs. 3 d	-0.331	-5.814 to 5.152	No	ns	>0.9999	D-G
6 d vs. 4 d	-11.7	-17.39 to -6.009	Yes	****	<0.0001	D-H
6 d vs. 4 d	0.1056	-5.584 to 5.796	No	ns	>0.9999	D-I
6 d vs. 6 d	-0.4309	-6.121 to 5.259	No	ns	>0.9999	D-J
6 d vs. 4 d	0.03958	-5.650 to 5.730	No	ns	>0.9999	D-K
6 d vs. 6 d	-0.5815	-5.904 to 4.741	No	ns	>0.9999	D-L
6 d vs. 4 d	-0.04913	-5.532 to 5.434	No	ns	>0.9999	D-M
6 d vs. 6 d	-2.573	-8.263 to 3.117	No	ns	0.9488	D-N
4 d vs. 6 d	-0.5161	-6.206 to 5.174	No	ns	>0.9999	E-F
4 d vs. 3 d	-0.3703	-5.853 to 5.113	No	ns	>0.9999	E-G
4 d vs. 4 d	-11.74	-17.43 to -6.048	Yes	****	<0.0001	E-H
4 d vs. 4 d	0.06628	-5.624 to 5.756	No	ns	>0.9999	E-I
4 d vs. 6 d	-0.4703	-6.160 to 5.220	No	ns	>0.9999	E-J
4 d vs. 4 d	0.00025	-5.690 to 5.690	No	ns	>0.9999	E-K
4 d vs. 6 d	-0.6209	-5.943 to 4.702	No	ns	>0.9999	E-L
4 d vs. 4 d	-0.08846	-5.571 to 5.395	No	ns	>0.9999	E-M
4 d vs. 6 d	-2.612	-8.302 to 3.078	No	ns	0.9428	E-N
6 d vs. 3 d	0.1458	-5.337 to 5.629	No	ns	>0.9999	F-G
6 d vs. 4 d	-11.22	-16.91 to -5.532	Yes	****	<0.0001	F-H
6 d vs. 4 d	0.5824	-5.108 to 6.272	No	ns	>0.9999	F-I
6 d vs. 6 d	0.04583	-5.644 to 5.736	No	ns	>0.9999	F-J
6 d vs. 4 d	0.5163	-5.174 to 6.206	No	ns	>0.9999	F-K
6 d vs. 6 d	-0.1048	-5.427 to 5.218	No	ns	>0.9999	F-L
6 d vs. 4 d	0.4276	-5.055 to 5.911	No	ns	>0.9999	F-M
6 d vs. 6 d	-2.096	-7.786 to 3.594	No	ns	0.9905	F-N
3 d vs. 4 d	-11.37	-16.85 to -5.885	Yes	****	<0.0001	G-H
3 d vs. 4 d	0.4366	-5.046 to 5.920	No	ns	>0.9999	G-I
3 d vs. 6 d	-0.09993	-5.583 to 5.383	No	ns	>0.9999	G-J
3 d vs. 4 d	0.3706	-5.112 to 5.854	No	ns	>0.9999	G-K
3 d vs. 6 d	-0.2506	-5.351 to 4.850	No	ns	>0.9999	G-L
3 d vs. 4 d	0.2819	-4.986 to 5.550	No	ns	>0.9999	G-M
3 d vs. 6 d	-2.242	-7.725 to 3.241	No	ns	0.9768	G-N
4 d vs. 4 d	11.8	6.114 to 17.49	Yes	****	<0.0001	H-I
4 d vs. 6 d	11.27	5.578 to 16.96	Yes	****	<0.0001	H-J
4 d vs. 4 d	11.74	6.048 to 17.43	Yes	****	<0.0001	H-K
4 d vs. 6 d	11.12	5.795 to 16.44	Yes	****	<0.0001	H-L
4 d vs. 4 d	11.65	6.166 to 17.13	Yes	****	<0.0001	H-M
4 d vs. 6 d	9.126	3.436 to 14.82	Yes	****	<0.0001	H-N
4 d vs. 6 d	-0.5365	-6.227 to 5.153	No	ns	>0.9999	I-J
4 d vs. 4 d	-0.06603	-5.756 to 5.624	No	ns	>0.9999	I-K
4 d vs. 6 d	-0.6872	-6.010 to 4.635	No	ns	>0.9999	I-L
4 d vs. 4 d	-0.1547	-5.638 to 5.328	No	ns	>0.9999	I-M
4 d vs. 6 d	-2.678	-8.368 to 3.012	No	ns	0.9315	I-N
6 d vs. 4 d	0.4705	-5.219 to 6.160	No	ns	>0.9999	J-K
6 d vs. 6 d	-0.1506	-5.473 to 5.172	No	ns	>0.9999	J-L
6 d vs. 4 d	0.3818	-5.101 to 5.865	No	ns	>0.9999	J-M
6 d vs. 6 d	-2.142	-7.832 to 3.548	No	ns	0.9885	J-N
4 d vs. 6 d	-0.6211	-5.944 to 4.701	No	ns	>0.9999	K-L
4 d vs. 4 d	-0.08871	-5.572 to 5.394	No	ns	>0.9999	K-M
4 d vs. 6 d	-2.612	-8.302 to 3.078	No	ns	0.9427	K-N
6 d vs. 4 d	0.5324	-4.568 to 5.633	No	ns	>0.9999	L-M
6 d vs. 6 d	-1.991	-7.314 to 3.331	No	ns	0.9891	L-N
4 d vs. 6 d	-2.524	-8.007 to 2.959	No	ns	0.9417	M-N
Test details	Mean 1	Mean 2	Mean diff.	SE of diff.	n1	n2	q	DF
4 d vs. 6 d	0.04317	0.2002	-0.157	1.641	6	6	0.1353	74
4 d vs. 4 d	0.04317	0.08438	-0.04121	1.641	6	6	0.03552	74
4 d vs. 6 d	0.04317	0.1436	-0.1004	1.641	6	6	0.08655	74
4 d vs. 4 d	0.04317	0.1043	-0.06108	1.641	6	6	0.05265	74
4 d vs. 6 d	0.04317	0.6203	-0.5772	1.641	6	6	0.4974	74
4 d vs. 3 d	0.04317	0.4746	-0.4314	1.581	6	7	0.3859	74
4 d vs. 4 d	0.04317	11.84	-11.8	1.641	6	6	10.17	74
4 d vs. 4 d	0.04317	0.03797	0.0052	1.641	6	6	0.004482	74
4 d vs. 6 d	0.04317	0.5745	-0.5313	1.641	6	6	0.4579	74
4 d vs. 4 d	0.04317	0.104	-0.06083	1.641	6	6	0.05243	74
4 d vs. 6 d	0.04317	0.7251	-0.682	1.535	6	8	0.6283	74
4 d vs. 4 d	0.04317	0.1927	-0.1495	1.581	6	7	0.1338	74
4 d vs. 6 d	0.04317	2.716	-2.673	1.641	6	6	2.304	74
6 d vs. 4 d	0.2002	0.08438	0.1158	1.641	6	6	0.0998	74
6 d vs. 6 d	0.2002	0.1436	0.05658	1.641	6	6	0.04877	74
6 d vs. 4 d	0.2002	0.1043	0.09592	1.641	6	6	0.08267	74
6 d vs. 6 d	0.2002	0.6203	-0.4202	1.641	6	6	0.3621	74
6 d vs. 3 d	0.2002	0.4746	-0.2744	1.581	6	7	0.2454	74
6 d vs. 4 d	0.2002	11.84	-11.64	1.641	6	6	10.03	74
6 d vs. 4 d	0.2002	0.03797	0.1622	1.641	6	6	0.1398	74
6 d vs. 6 d	0.2002	0.5745	-0.3743	1.641	6	6	0.3226	74
6 d vs. 4 d	0.2002	0.104	0.09617	1.641	6	6	0.08288	74
6 d vs. 6 d	0.2002	0.7251	-0.525	1.535	6	8	0.4837	74
6 d vs. 4 d	0.2002	0.1927	0.007452	1.581	6	7	0.006665	74
6 d vs. 6 d	0.2002	2.716	-2.516	1.641	6	6	2.169	74
4 d vs. 6 d	0.08438	0.1436	-0.05921	1.641	6	6	0.05103	74
4 d vs. 4 d	0.08438	0.1043	-0.01988	1.641	6	6	0.01713	74
4 d vs. 6 d	0.08438	0.6203	-0.536	1.641	6	6	0.4619	74
4 d vs. 3 d	0.08438	0.4746	-0.3902	1.581	6	7	0.349	74
4 d vs. 4 d	0.08438	11.84	-11.76	1.641	6	6	10.13	74
4 d vs. 4 d	0.08438	0.03797	0.04641	1.641	6	6	0.04	74
4 d vs. 6 d	0.08438	0.5745	-0.4901	1.641	6	6	0.4224	74
4 d vs. 4 d	0.08438	0.104	-0.01963	1.641	6	6	0.01691	74
4 d vs. 6 d	0.08438	0.7251	-0.6408	1.535	6	8	0.5904	74
4 d vs. 4 d	0.08438	0.1927	-0.1083	1.581	6	7	0.0969	74
4 d vs. 6 d	0.08438	2.716	-2.632	1.641	6	6	2.268	74
6 d vs. 4 d	0.1436	0.1043	0.03933	1.641	6	6	0.0339	74
6 d vs. 6 d	0.1436	0.6203	-0.4768	1.641	6	6	0.4109	74
6 d vs. 3 d	0.1436	0.4746	-0.331	1.581	6	7	0.296	74
6 d vs. 4 d	0.1436	11.84	-11.7	1.641	6	6	10.08	74
6 d vs. 4 d	0.1436	0.03797	0.1056	1.641	6	6	0.09103	74
6 d vs. 6 d	0.1436	0.5745	-0.4309	1.641	6	6	0.3714	74
6 d vs. 4 d	0.1436	0.104	0.03958	1.641	6	6	0.03412	74
6 d vs. 6 d	0.1436	0.7251	-0.5815	1.535	6	8	0.5358	74
6 d vs. 4 d	0.1436	0.1927	-0.04913	1.581	6	7	0.04394	74
6 d vs. 6 d	0.1436	2.716	-2.573	1.641	6	6	2.217	74
4 d vs. 6 d	0.1043	0.6203	-0.5161	1.641	6	6	0.4448	74
4 d vs. 3 d	0.1043	0.4746	-0.3703	1.581	6	7	0.3312	74
4 d vs. 4 d	0.1043	11.84	-11.74	1.641	6	6	10.12	74
4 d vs. 4 d	0.1043	0.03797	0.06628	1.641	6	6	0.05713	74
4 d vs. 6 d	0.1043	0.5745	-0.4703	1.641	6	6	0.4053	74
4 d vs. 4 d	0.1043	0.104	0.00025	1.641	6	6	0.0002155	74
4 d vs. 6 d	0.1043	0.7251	-0.6209	1.535	6	8	0.5721	74
4 d vs. 4 d	0.1043	0.1927	-0.08846	1.581	6	7	0.07912	74
4 d vs. 6 d	0.1043	2.716	-2.612	1.641	6	6	2.251	74
6 d vs. 3 d	0.6203	0.4746	0.1458	1.581	6	7	0.1304	74
6 d vs. 4 d	0.6203	11.84	-11.22	1.641	6	6	9.672	74
6 d vs. 4 d	0.6203	0.03797	0.5824	1.641	6	6	0.5019	74
6 d vs. 6 d	0.6203	0.5745	0.04583	1.641	6	6	0.0395	74
6 d vs. 4 d	0.6203	0.104	0.5163	1.641	6	6	0.445	74
6 d vs. 6 d	0.6203	0.7251	-0.1048	1.535	6	8	0.09655	74
6 d vs. 4 d	0.6203	0.1927	0.4276	1.581	6	7	0.3825	74
6 d vs. 6 d	0.6203	2.716	-2.096	1.641	6	6	1.806	74
3 d vs. 4 d	0.4746	11.84	-11.37	1.581	7	6	10.17	74
3 d vs. 4 d	0.4746	0.03797	0.4366	1.581	7	6	0.3905	74
3 d vs. 6 d	0.4746	0.5745	-0.09993	1.581	7	6	0.08938	74
3 d vs. 4 d	0.4746	0.104	0.3706	1.581	7	6	0.3314	74
3 d vs. 6 d	0.4746	0.7251	-0.2506	1.471	7	8	0.2409	74
3 d vs. 4 d	0.4746	0.1927	0.2819	1.519	7	7	0.2624	74
3 d vs. 6 d	0.4746	2.716	-2.242	1.581	7	6	2.005	74
4 d vs. 4 d	11.84	0.03797	11.8	1.641	6	6	10.17	74
4 d vs. 6 d	11.84	0.5745	11.27	1.641	6	6	9.711	74
4 d vs. 4 d	11.84	0.104	11.74	1.641	6	6	10.12	74
4 d vs. 6 d	11.84	0.7251	11.12	1.535	6	8	10.24	74
4 d vs. 4 d	11.84	0.1927	11.65	1.581	6	7	10.42	74
4 d vs. 6 d	11.84	2.716	9.126	1.641	6	6	7.865	74
4 d vs. 6 d	0.03797	0.5745	-0.5365	1.641	6	6	0.4624	74
4 d vs. 4 d	0.03797	0.104	-0.06603	1.641	6	6	0.05691	74
4 d vs. 6 d	0.03797	0.7251	-0.6872	1.535	6	8	0.6331	74
4 d vs. 4 d	0.03797	0.1927	-0.1547	1.581	6	7	0.1384	74
4 d vs. 6 d	0.03797	2.716	-2.678	1.641	6	6	2.308	74
6 d vs. 4 d	0.5745	0.104	0.4705	1.641	6	6	0.4055	74
6 d vs. 6 d	0.5745	0.7251	-0.1506	1.535	6	8	0.1388	74
6 d vs. 4 d	0.5745	0.1927	0.3818	1.581	6	7	0.3415	74
6 d vs. 6 d	0.5745	2.716	-2.142	1.641	6	6	1.846	74
4 d vs. 6 d	0.104	0.7251	-0.6211	1.535	6	8	0.5723	74
4 d vs. 4 d	0.104	0.1927	-0.08871	1.581	6	7	0.07935	74
4 d vs. 6 d	0.104	2.716	-2.612	1.641	6	6	2.252	74
6 d vs. 4 d	0.7251	0.1927	0.5324	1.471	8	7	0.5119	74
6 d vs. 6 d	0.7251	2.716	-1.991	1.535	8	6	1.835	74
4 d vs. 6 d	0.1927	2.716	-2.524	1.581	7	6	2.257	74

## Sheet: Figure S1
Statistic models and outputs of Figure S1-A
Data summary	Hml Gal4,UAS GFP>w1118	HmlΔ-Gal4,UAS-GFP>UAS Bax	BomΔ55C
Number of rows	145	145	145
# of blank rows	91	93	106
# rows with impossible data	0	0	0
# censored subjects	49	41	11
# deaths/events	5	11	28
Median survival	Undefined	Undefined	6
Log-rank (Mantel-Cox)
P value (vs Hml Gal4,UAS GFP>w1118)		>0.05	<0.0001
Statistic models and outputs of Figure S1-B
Data summary	Hml Gal4,UAS GFP>w1118	HmlΔ-Gal4,UAS-GFP>UAS Bax	BomΔ55C
Number of rows	111	111	111
# of blank rows	74	77	71
# rows with impossible data	0	0	0
# censored subjects	21	19	0
# deaths/events	16	15	40
Median survival	Undefined	Undefined	3
Log-rank (Mantel-Cox)
P value (vs Hml Gal4,UAS GFP>w1118)		>0.05	<0.0001
Statistic models and outputs of Figure S1-C
Data summary	Hml Gal4,UAS GFP>w1118	HmlΔ-Gal4,UAS-GFP>UAS Bax	w1118>UAS Bax	BomΔ55C
Number of rows	182	182	182	182
# of blank rows	103	131	159	155
# rows with impossible data	0	0	0	0
# censored subjects	56	23	10	13
# deaths/events	23	28	14	14
Median survival	Undefined	11	9	13
Log-rank (Mantel-Cox)
P value (vs Hml Gal4,UAS GFP>w1118)		<0.01	<0.01	<0.01
Statistic models and outputs of Figure S1-D
Data summary	Hml Gal4,UAS GFP>w1118	HmlΔ-Gal4,UAS-GFP>UAS Bax	w1118>UAS Bax	BomΔ55C
Number of rows	218	218	218	218
# of blank rows	149	152	195	159
# rows with impossible data	0	0	0	0
# censored subjects	26	20	10	25
# deaths/events	43	46	13	38
Median survival	10	6	9	4
Log-rank (Mantel-Cox)
P value (vs Hml Gal4,UAS GFP>w1118)		>0.05	>0.05	<0.01

## Sheet: Figure S2
Statistic models and outputs of Figure S2-A
Data summary	w1118	RelE20	spzrm7	∆ITPM	PPO1△, PPO2△	NimC11; Eater1
Number of rows	842	842	842	842	842	842
# of blank rows	648	738	705	662	733	724
# rows with impossible data	0	0	0	0	0	0
# censored subjects	42	18	1	0	9	15
# deaths/events	152	86	136	180	100	103
Median survival	8	8	4	4	7	8
Log-rank (Mantel-Cox)
P value (vs w1118)		>0.05	<0.0001	<0.0001	0.007	>0.05
Statistic models and outputs of Figure S2-B
Data summary	w1118	RelE20	spzrm7	∆ITPM	PPO1△, PPO2△	NimC11; Eater1
Number of rows	446	446	446	446	446	446
# of blank rows	390	352	358	392	372	366
# rows with impossible data	0	0	0	0	0	0
# censored subjects	13	22	10	0	5	13
# deaths/events	43	72	78	54	69	67
Median survival	7	9	4	4	5	8
Log-rank (Mantel-Cox)
P value (vs w1118)		>0.05	<0.0001	<0.0001	0.0005	>0.05
Statistic models and outputs of Figure S2-C
Data summary	w1118	RelE20	spzrm7	∆ITPM	PPO1△, PPO2△	NimC11; Eater1
Number of rows	612	612	612	612	612	612
# of blank rows	489	552	418	456	552	592
# rows with impossible data	0	0	0	0	0	0
# censored subjects	54	34	7	3	18	11
# deaths/events	69	26	187	153	42	9
Median survival	14	undefined	3.5	4	9	undefined
Log-rank (Mantel-Cox)
P value (vs w1118)		>0.05	<0.0001	<0.0001	0.0025	>0.05
Statistic models and outputs of Figure S2-D
Data summary	w1118	RelE20	spzrm7	∆ITPM	PPO1△, PPO2△	NimC11; Eater1
Number of rows	451	451	451	451	451	451
# of blank rows	339	352	390	409	389	376
# rows with impossible data	0	0	0	0	0	0
# censored subjects	108	89	39	35	56	9
# deaths/events	4	10	22	7	6	66
Median survival	Undefined	Undefined	Undefined	Undefined	Undefined	8
Log-rank (Mantel-Cox)
P value (vs w1118)		>0.05	<0.0001	<0.0001	0.0041	>0.05
Statistic models and outputs of Figure S2-E
Data summary	w1118	RelE20	spzrm7	∆ITPM	PPO1△, PPO2△	NimC11; Eater1
Number of rows	727	727	727	727	727	727
# of blank rows	624	655	541	629	559	627
# rows with impossible data	0	0	0	0	0	0
# censored subjects	28	20	0	2	14	24
# deaths/events	75	52	186	96	154	76
Median survival	7	7	5	5	5	7
Log-rank (Mantel-Cox)
P value (vs w1118)		>0.05	<0.0001	<0.0001	<0.0001	>0.05
Statistic models and outputs of Figure S2-F
Column B	Male
vs.	vs.
Column A	Female
Unpaired t test
P value	0.0026
P value summary	**
Significantly different (P < 0.05)?	Yes
One- or two-tailed P value?	Two-tailed
t, df	t=3.497, df=18

## Sheet: Figure S3
Statistic models and outputs of Figure S3-A
Data summary	w1118	RelE20	spzrm7	∆ITPM	PPO1△, PPO2△	NimC11; Eater1
Number of rows	431	431	431	431	431	431
# of blank rows	338	351	379	380	355	352
# rows with impossible data	0	0	0	0	0	0
# censored subjects	20	13	0	0	17	26
# deaths/events	73	67	52	51	59	53
Median survival	8	8	3	3	6	10
Log-rank (Mantel-Cox)
P value (vs w1118)		>0.05	<0.0001	<0.0001	>0.05	>0.05
Statistic models and outputs of Figure S3-B
Data summary	w1118	RelE20	spzrm7	∆ITPM	PPO1△, PPO2△	NimC11; Eater1
Number of rows	470	470	470	470	470	470
# of blank rows	357	399	408	410	412	364
# rows with impossible data	0	0	0	0	0	0
# censored subjects	9	3	0	0	0	8
# deaths/events	104	68	62	60	58	98
Median survival	5	4	3	3	4.5	4
Log-rank (Mantel-Cox)
P value (vs w1118)		>0.05	<0.0001	<0.0001	>0.05	>0.05
Statistic models and outputs of Figure S3-C
Data summary	w1118	RelE20	spzrm7	∆ITPM	PPO1△, PPO2△	NimC11; Eater1
Number of rows	395	395	395	395	395	395
# of blank rows	318	317	337	335	320	348
# rows with impossible data	0	0	0	0	0	0
# censored subjects	33	34	3	0	23	20
# deaths/events	44	44	55	60	52	27
Median survival	10	11	4.5	4	9	11
Log-rank (Mantel-Cox)
P value (vs w1118)		>0.05	<0.0001	<0.0001	>0.05	>0.05
Statistic models and outputs of Figure S3-D
Data summary	w1118	RelE20	spzrm7	∆ITPM	PPO1△, PPO2△	NimC11; Eater1
Number of rows	431	431	431	431	431	431
# of blank rows	372	373	372	371	311	356
# rows with impossible data	0	0	0	0	0	0
# censored subjects	36	24	2	4	63	34
# deaths/events	23	34	57	56	57	41
Median survival	Undefined	10.5	8	5	Undefined	12
Log-rank (Mantel-Cox)
P value (vs w1118)		0.0174	<0.0001	<0.0001	>0.05	>0.05
Statistic models and outputs of Figure S3-E
Data summary	w1118	RelE20	spzrm7	∆ITPM	PPO1△, PPO2△	NimC11; Eater1
Number of rows	873	873	873	873	873	873
# of blank rows	591	809	676	747	793	754
# rows with impossible data	0	0	0	0	0	0
# censored subjects	62	12	18	5	14	33
# deaths/events	220	52	179	121	66	86
Median survival	5	5	5	5	5	5
Log-rank (Mantel-Cox)
P value (vs w1118)		>0.05	0.002	0.0032	>0.05	>0.05
Statistic models and outputs of Figure S3-F
Data summary	4.5×106 protoplasts/ml	2.0×106 protoplasts/ml
Number of rows	184	184
# of blank rows	97	87
# rows with impossible data	0	0
# censored subjects	4	18
# deaths/events	83	79
Median survival	4	6
P value		<0.0001

## Sheet: Figure S4
Statistic models and outputs of Figure S4-A								Statistic models and outputs of Figure S4-B
Number of families	1							Number of families	1
Number of comparisons per family	15							Number of comparisons per family	15
Alpha	0.05							Alpha	0.05
Tukey's multiple comparisons test	Mean Diff.	95.00% CI of diff.	Below threshold?	Summary	Adjusted P Value			Tukey's multiple comparisons test	Mean Diff.	95.00% CI of diff.	Below threshold?	Summary	Adjusted P Value
- vs. +	-8.919	-13.01 to -4.830	Yes	****	<0.0001	A-B		- vs. +	-8.554	-21.26 to 4.155	No	ns	0.3297	A-B
- vs. -	0.08038	-4.009 to 4.170	No	ns	>0.9999	A-C		- vs. -	0.08038	-10.46 to 10.62	No	ns	>0.9999	A-C
- vs. +	-12.71	-16.80 to -8.623	Yes	****	<0.0001	A-D		- vs. +	-12.63	-24.31 to -0.9577	Yes	*	0.0286	A-D
- vs. -	0.1929	-3.897 to 4.282	No	ns	>0.9999	A-E		- vs. -	0.1929	-10.34 to 10.73	No	ns	>0.9999	A-E
- vs. +	-7.167	-11.26 to -3.078	Yes	***	0.0001	A-F		- vs. +	-20.04	-30.58 to -9.504	Yes	****	<0.0001	A-F
+ vs. -	9	5.100 to 12.90	Yes	****	<0.0001	B-C		+ vs. -	8.635	-3.671 to 20.94	No	ns	0.2878	B-C
+ vs. +	-3.793	-7.692 to 0.1065	No	ns	0.0602	B-D		+ vs. +	-4.077	-17.37 to 9.214	No	ns	0.9294	B-D
+ vs. -	9.112	5.213 to 13.01	Yes	****	<0.0001	B-E		+ vs. -	8.747	-3.558 to 21.05	No	ns	0.2751	B-E
+ vs. +	1.752	-2.147 to 5.651	No	ns	0.7441	B-F		+ vs. +	-11.49	-23.79 to 0.8176	No	ns	0.0771	B-F
- vs. +	-12.79	-16.69 to -8.893	Yes	****	<0.0001	C-D		- vs. +	-12.71	-23.94 to -1.479	Yes	*	0.0202	C-D
- vs. -	0.1126	-3.787 to 4.012	No	ns	>0.9999	C-E		- vs. -	0.1126	-9.935 to 10.16	No	ns	>0.9999	C-E
- vs. +	-7.248	-11.15 to -3.348	Yes	****	<0.0001	C-F		- vs. +	-20.12	-30.17 to -10.08	Yes	****	<0.0001	C-F
+ vs. -	12.9	9.006 to 16.80	Yes	****	<0.0001	D-E		+ vs. -	12.82	1.591 to 24.06	Yes	*	0.0188	D-E
+ vs. +	5.545	1.646 to 9.444	Yes	**	0.002	D-F		+ vs. +	-7.41	-18.64 to 3.823	No	ns	0.3506	D-F
- vs. +	-7.36	-11.26 to -3.461	Yes	****	<0.0001	E-F		- vs. +	-20.23	-30.28 to -10.19	Yes	****	<0.0001	E-F
Statistic models and outputs of Figure S4-C								Statistic models and outputs of Figure S4-D
Number of families	1							Number of families	1
Number of comparisons per family	15							Number of comparisons per family	15
Alpha	0.05							Alpha	0.05
Tukey's multiple comparisons test	Mean Diff.	95.00% CI of diff.	Below threshold?	Summary	Adjusted P Value			Tukey's multiple comparisons test	Mean Diff.	95.00% CI of diff.	Below threshold?	Summary	Adjusted P Value
- vs. +	-0.01412	-3.688 to 3.660	No	ns	>0.9999	A-B		- vs. +	-2.34	-5.165 to 0.4854	No	ns	0.1398	A-B
- vs. -	-0.1663	-3.840 to 3.507	No	ns	>0.9999	A-C		- vs. -	-0.02928	-2.748 to 2.689	No	ns	>0.9999	A-C
- vs. +	-1.163	-4.837 to 2.511	No	ns	0.8867	A-D		- vs. +	-2.121	-5.337 to 1.096	No	ns	0.3325	A-D
- vs. -	-0.01867	-3.692 to 3.655	No	ns	>0.9999	A-E		- vs. -	-0.6693	-3.886 to 2.547	No	ns	0.9841	A-E
- vs. +	-7.052	-10.73 to -3.378	Yes	***	0.0004	A-F		- vs. +	-1.973	-5.190 to 1.243	No	ns	0.4062	A-F
+ vs. -	-0.1522	-3.826 to 3.522	No	ns	>0.9999	B-C		+ vs. -	2.311	-0.2397 to 4.861	No	ns	0.089	B-C
+ vs. +	-1.149	-4.823 to 2.525	No	ns	0.8915	B-D		+ vs. +	0.2192	-2.856 to 3.295	No	ns	>0.9999	B-D
+ vs. -	-0.004546	-3.678 to 3.669	No	ns	>0.9999	B-E		+ vs. -	1.67	-1.405 to 4.746	No	ns	0.5332	B-E
+ vs. +	-7.038	-10.71 to -3.364	Yes	***	0.0004	B-F		+ vs. +	0.3665	-2.709 to 3.442	No	ns	0.9988	B-F
- vs. +	-0.9966	-4.670 to 2.677	No	ns	0.9362	C-D		- vs. +	-2.091	-5.069 to 0.8867	No	ns	0.2715	C-D
- vs. -	0.1477	-3.526 to 3.821	No	ns	>0.9999	C-E		- vs. -	-0.64	-3.618 to 2.338	No	ns	0.9816	C-E
- vs. +	-6.885	-10.56 to -3.212	Yes	***	0.0004	C-F		- vs. +	-1.944	-4.922 to 1.034	No	ns	0.3424	C-F
+ vs. -	1.144	-2.530 to 4.818	No	ns	0.893	D-E		+ vs. -	1.451	-1.987 to 4.890	No	ns	0.7592	D-E
+ vs. +	-5.889	-9.563 to -2.215	Yes	**	0.0018	D-F		+ vs. +	0.1473	-3.291 to 3.586	No	ns	>0.9999	D-F
- vs. +	-7.033	-10.71 to -3.359	Yes	***	0.0004	E-F		- vs. +	-1.304	-4.743 to 2.135	No	ns	0.8288	E-F
Statistic models and outputs of Figure S4-E								Statistic models and outputs of Figure S4-F
Number of families	1							Number of families	1
Number of comparisons per family	28							Number of comparisons per family	36
Alpha	0.05							Alpha	0.05
Tukey's multiple comparisons test	Mean Diff.	95.00% CI of diff.	Below threshold?	Summary	Adjusted P Value			Tukey's multiple comparisons test	Mean Diff.	95.00% CI of diff.	Below threshold?	Summary	Adjusted P Value
- vs. +	-6.027	-7.947 to -4.107	Yes	****	<0.0001	A-B		UC vs. CI	-5.668	-18.99 to 7.651	No	ns	0.8893	A-B
- vs. -	0.126	-1.794 to 2.046	No	ns	>0.9999	A-C		UC vs. Bb	-20.34	-33.66 to -7.021	Yes	***	0.0004	A-C
- vs. +	-4.71	-6.629 to -2.790	Yes	****	<0.0001	A-D		UC vs. UC	0.01878	-11.52 to 11.55	No	ns	>0.9999	A-D
- vs. -	-0.166	-2.086 to 1.754	No	ns	>0.9999	A-E		UC vs. CI	-2.836	-14.37 to 8.699	No	ns	0.9958	A-E
- vs. +	-1.701	-3.621 to 0.2185	No	ns	0.1026	A-F		UC vs. Bb	-25.43	-36.96 to -13.89	Yes	****	<0.0001	A-F
- vs. -	-0.01833	-1.938 to 1.901	No	ns	>0.9999	A-G		UC vs. UC	-0.06118	-11.60 to 11.47	No	ns	>0.9999	A-G
- vs. +	-1.962	-3.882 to -0.04220	Yes	*	0.0433	A-H		UC vs. CI	-0.6303	-12.17 to 10.90	No	ns	>0.9999	A-H
+ vs. -	6.153	4.233 to 8.073	Yes	****	<0.0001	B-C		UC vs. Bb	-16.58	-28.12 to -5.046	Yes	***	0.001	A-I
+ vs. +	1.317	-0.6025 to 3.237	No	ns	0.3149	B-D		CI vs. Bb	-14.67	-27.99 to -1.353	Yes	*	0.0217	B-C
+ vs. -	5.861	3.941 to 7.781	Yes	****	<0.0001	B-E		CI vs. UC	5.687	-5.848 to 17.22	No	ns	0.7848	B-D
+ vs. +	4.326	2.406 to 6.245	Yes	****	<0.0001	B-F		CI vs. CI	2.832	-8.703 to 14.37	No	ns	0.9958	B-E
+ vs. -	6.009	4.089 to 7.928	Yes	****	<0.0001	B-G		CI vs. Bb	-19.76	-31.29 to -8.225	Yes	****	<0.0001	B-F
+ vs. +	4.065	2.145 to 5.985	Yes	****	<0.0001	B-H		CI vs. UC	5.607	-5.928 to 17.14	No	ns	0.7971	B-G
- vs. +	-4.836	-6.755 to -2.916	Yes	****	<0.0001	C-D		CI vs. CI	5.038	-6.497 to 16.57	No	ns	0.8745	B-H
- vs. -	-0.292	-2.212 to 1.628	No	ns	0.9993	C-E		CI vs. Bb	-10.91	-22.45 to 0.6222	No	ns	0.0757	B-I
- vs. +	-1.827	-3.747 to 0.09247	No	ns	0.0681	C-F		Bb vs. UC	20.36	8.824 to 31.89	Yes	****	<0.0001	C-D
- vs. -	-0.1443	-2.064 to 1.775	No	ns	>0.9999	C-G		Bb vs. CI	17.5	5.970 to 29.04	Yes	***	0.0005	C-E
- vs. +	-2.088	-4.008 to -0.1682	Yes	*	0.0281	C-H		Bb vs. Bb	-5.087	-16.62 to 6.448	No	ns	0.8686	C-F
+ vs. -	4.544	2.624 to 6.463	Yes	****	<0.0001	D-E		Bb vs. UC	20.28	8.745 to 31.81	Yes	****	<0.0001	C-G
+ vs. +	3.008	1.089 to 4.928	Yes	**	0.0011	D-F		Bb vs. CI	19.71	8.175 to 31.25	Yes	****	<0.0001	C-H
+ vs. -	4.691	2.772 to 6.611	Yes	****	<0.0001	D-G		Bb vs. Bb	3.76	-7.775 to 15.29	No	ns	0.9743	C-I
+ vs. +	2.748	0.8279 to 4.667	Yes	**	0.0028	D-H		UC vs. CI	-2.855	-12.27 to 6.564	No	ns	0.9835	D-E
- vs. +	-1.535	-3.455 to 0.3845	No	ns	0.1714	E-F		UC vs. Bb	-25.45	-34.86 to -16.03	Yes	****	<0.0001	D-F
- vs. -	0.1477	-1.772 to 2.067	No	ns	>0.9999	E-G		UC vs. UC	-0.07996	-9.498 to 9.338	No	ns	>0.9999	D-G
- vs. +	-1.796	-3.716 to 0.1238	No	ns	0.0755	E-H		UC vs. CI	-0.6491	-10.07 to 8.769	No	ns	>0.9999	D-H
+ vs. -	1.683	-0.2368 to 3.603	No	ns	0.1088	F-G		UC vs. Bb	-16.6	-26.02 to -7.181	Yes	****	<0.0001	D-I
+ vs. +	-0.2607	-2.180 to 1.659	No	ns	0.9997	F-H		CI vs. Bb	-22.59	-32.01 to -13.17	Yes	****	<0.0001	E-F
- vs. +	-1.944	-3.863 to -0.02387	Yes	*	0.0461	G-H		CI vs. UC	2.775	-6.644 to 12.19	No	ns	0.9862	E-G
								CI vs. CI	2.205	-7.213 to 11.62	No	ns	0.997	E-H
								CI vs. Bb	-13.75	-23.16 to -4.327	Yes	***	0.0008	E-I
Statistic models and outputs of Figure S4-G								Bb vs. UC	25.37	15.95 to 34.79	Yes	****	<0.0001	F-G
Number of families	1							Bb vs. CI	24.8	15.38 to 34.22	Yes	****	<0.0001	F-H
Number of comparisons per family	66							Bb vs. Bb	8.847	-0.5712 to 18.27	No	ns	0.0796	F-I
Alpha	0.05							UC vs. CI	-0.5692	-9.987 to 8.849	No	ns	>0.9999	G-H
								UC vs. Bb	-16.52	-25.94 to -7.101	Yes	****	<0.0001	G-I
Tukey's multiple comparisons test	Mean Diff.	95.00% CI of diff.	Below threshold?	Summary	Adjusted P Value			CI vs. Bb	-15.95	-25.37 to -6.532	Yes	****	<0.0001	H-I
UC vs. PBS	-6.378	-10.86 to -1.898	Yes	**	0.0011	A-B
UC vs. Em	-6.478	-10.96 to -1.999	Yes	***	0.0009	A-C
UC vs. UC	-0.1433	-4.932 to 4.645	No	ns	>0.9999	A-D
UC vs. PBS	-4.784	-9.263 to -0.3047	Yes	*	0.0283	A-E
UC vs. Em	-7.613	-12.09 to -3.134	Yes	****	<0.0001	A-F
UC vs. UC	-0.3066	-5.095 to 4.482	No	ns	>0.9999	A-G
UC vs. PBS	-0.9591	-5.438 to 3.520	No	ns	0.9997	A-H
UC vs. Em	-1.422	-5.902 to 3.057	No	ns	0.991	A-I
UC vs. UC	-0.5083	-5.297 to 4.280	No	ns	>0.9999	A-J
UC vs. PBS	-0.2753	-5.064 to 4.513	No	ns	>0.9999	A-K
UC vs. Em	-0.1778	-4.966 to 4.611	No	ns	>0.9999	A-L
PBS vs. Em	-0.1004	-4.247 to 4.047	No	ns	>0.9999	B-C
PBS vs. UC	6.234	1.755 to 10.71	Yes	**	0.0015	B-D
PBS vs. PBS	1.594	-2.553 to 5.740	No	ns	0.9629	B-E
PBS vs. Em	-1.236	-5.383 to 2.911	No	ns	0.9946	B-F
PBS vs. UC	6.071	1.592 to 10.55	Yes	**	0.0021	B-G
PBS vs. PBS	5.418	1.271 to 9.565	Yes	**	0.0033	B-H
PBS vs. Em	4.955	0.8082 to 9.102	Yes	**	0.0092	B-I
PBS vs. UC	5.869	1.390 to 10.35	Yes	**	0.0032	B-J
PBS vs. PBS	6.102	1.623 to 10.58	Yes	**	0.0019	B-K
PBS vs. Em	6.2	1.720 to 10.68	Yes	**	0.0016	B-L
Em vs. UC	6.335	1.855 to 10.81	Yes	**	0.0012	C-D
Em vs. PBS	1.694	-2.453 to 5.841	No	ns	0.9442	C-E
Em vs. Em	-1.135	-5.282 to 3.012	No	ns	0.9974	C-F
Em vs. UC	6.171	1.692 to 10.65	Yes	**	0.0017	C-G
Em vs. PBS	5.519	1.372 to 9.666	Yes	**	0.0026	C-H
Em vs. Em	5.056	0.9086 to 9.203	Yes	**	0.0074	C-I
Em vs. UC	5.97	1.490 to 10.45	Yes	**	0.0026	C-J
Em vs. PBS	6.203	1.723 to 10.68	Yes	**	0.0016	C-K
Em vs. Em	6.3	1.821 to 10.78	Yes	**	0.0013	C-L
UC vs. PBS	-4.641	-9.120 to -0.1614	Yes	*	0.0371	D-E
UC vs. Em	-7.47	-11.95 to -2.991	Yes	***	0.0001	D-F
UC vs. UC	-0.1632	-4.952 to 4.625	No	ns	>0.9999	D-G
UC vs. PBS	-0.8158	-5.295 to 3.664	No	ns	>0.9999	D-H
UC vs. Em	-1.279	-5.758 to 3.200	No	ns	0.9962	D-I
UC vs. UC	-0.3649	-5.153 to 4.424	No	ns	>0.9999	D-J
UC vs. PBS	-0.132	-4.921 to 4.657	No	ns	>0.9999	D-K
UC vs. Em	-0.03445	-4.823 to 4.754	No	ns	>0.9999	D-L
PBS vs. Em	-2.829	-6.976 to 1.318	No	ns	0.4282	E-F
PBS vs. UC	4.477	-0.001837 to 8.957	No	ns	0.0502	E-G
PBS vs. PBS	3.825	-0.3221 to 7.972	No	ns	0.0922	E-H
PBS vs. Em	3.362	-0.7853 to 7.509	No	ns	0.2037	E-I
PBS vs. UC	4.276	-0.2035 to 8.755	No	ns	0.0719	E-J
PBS vs. PBS	4.509	0.02941 to 8.988	Yes	*	0.0474	E-K
PBS vs. Em	4.606	0.1270 to 9.085	Yes	*	0.0396	E-L
Em vs. UC	7.307	2.827 to 11.79	Yes	***	0.0001	F-G
Em vs. PBS	6.654	2.507 to 10.80	Yes	***	0.0002	F-H
Em vs. Em	6.191	2.044 to 10.34	Yes	***	0.0006	F-I
Em vs. UC	7.105	2.626 to 11.58	Yes	***	0.0002	F-J
Em vs. PBS	7.338	2.859 to 11.82	Yes	***	0.0001	F-K
Em vs. Em	7.436	2.956 to 11.91	Yes	***	0.0001	F-L
UC vs. PBS	-0.6525	-5.132 to 3.827	No	ns	>0.9999	G-H
UC vs. Em	-1.116	-5.595 to 3.364	No	ns	0.9989	G-I
UC vs. UC	-0.2017	-4.990 to 4.587	No	ns	>0.9999	G-J
UC vs. PBS	0.03125	-4.757 to 4.820	No	ns	>0.9999	G-K
UC vs. Em	0.1288	-4.660 to 4.917	No	ns	>0.9999	G-L
PBS vs. Em	-0.4632	-4.610 to 3.684	No	ns	>0.9999	H-I
PBS vs. UC	0.4508	-4.028 to 4.930	No	ns	>0.9999	H-J
PBS vs. PBS	0.6838	-3.795 to 5.163	No	ns	>0.9999	H-K
PBS vs. Em	0.7813	-3.698 to 5.261	No	ns	>0.9999	H-L
Em vs. UC	0.914	-3.565 to 5.393	No	ns	0.9998	I-J
Em vs. PBS	1.147	-3.332 to 5.626	No	ns	0.9985	I-K
Em vs. Em	1.245	-3.235 to 5.724	No	ns	0.997	I-L
UC vs. PBS	0.2329	-4.556 to 5.021	No	ns	>0.9999	J-K
UC vs. Em	0.3305	-4.458 to 5.119	No	ns	>0.9999	J-L
PBS vs. Em	0.09754	-4.691 to 4.886	No	ns	>0.9999	K-L

[truncated: 4 more sheets: Figure S6, Figure S8, Figure S9, Figure S10]
